# Supplementary material for: Gene and transcript abundances of bacterial type III secretion systems from the rumen microbiome are correlated with methane yield in sheep
Source: BMC Res Notes. 2017 Aug 8;10:367. doi: 10.1186/s13104-017-2671-0 (PMC5549432; doi:10.1186/s13104-017-2671-0)
Supplement: Supplementary file 1 — Additional file 1. KEGG genes significantly more abundant in HMY animals in the metagenome and metatranscriptome datasets by WRS and sPLS analyses. [file 13104_2017_2671_MOESM1_ESM.xlsx]

## Sheet: Sheet1
Additional File 1. KEGG genes significantly more abundant in HMY animals in the metagenome and metatranscriptome datasets by WRS and sPLS analyses.
Metagenome
KEGG gene	sPLS coeff.	p.adj. BH	Mean low	Mean high	fold change	Definition
K00666	0.0167	0.0086	170.53	236.29	1.39	fatty-acyl-CoA synthase [EC:6.2.1.-]
K01913	0.0186	0.0086	12.86	19.32	1.5	trans-2-methyl-5-isopropylhexa-2,5-dienoate-CoA ligase
K01846	0.0137	0.0086	4.26	13.27	3.12	methylaspartate mutase [EC:5.4.99.1]
K03230	0.0152	0.0086	3.68	12.22	3.32	type III secretion protein SctV
K00758	0.0128	0.0086	5.75	9.02	1.57	thymidine phosphorylase [EC:2.4.2.4]
K03224	0.0153	0.0086	2.47	8.32	3.37	ATP synthase in type III secretion protein SctN [EC:3.6.3.14]
K03229	0.0151	0.0086	1.6	5.05	3.16	type III secretion protein SctU
K14414	0.0174	0.0086	1.7	3.94	2.31	transcriptional regulatory protein RtcR
K01342	0.0176	0.0086	1.84	3.87	2.11	subtilisin [EC:3.4.21.62]
K03226	0.0141	0.0086	1.23	3.78	3.06	type III secretion protein SctR
K03228	0.0149	0.0086	1.11	3.57	3.21	type III secretion protein SctT
K01792	0.0147	0.0086	0.99	3.33	3.36	glucose-6-phosphate 1-epimerase [EC:5.1.3.15]
K07796	0.0154	0.0086	1.01	3.32	3.3	Cu(I)/Ag(I) efflux system outer membrane protein CusC/SilC
K14333	0.0171	0.0086	0.75	2.81	3.73	2,3-dihydroxybenzoate decarboxylase [EC:4.1.1.46]
K10243	0.0172	0.0086	1.4	2.18	1.56	-
K13670	0.0168	0.0086	0.71	1.76	2.47	putative glycosyltransferase [EC:2.4.-.-]
K03227	0.016	0.0086	0.46	1.54	3.33	type III secretion protein SctS
K04874	0.0187	0.0086	0.76	1.4	1.85	potassium voltage-gated channel Shaker-related subfamily A member 1
K03223	0.0153	0.0086	0.46	1.31	2.83	type III secretion protein SctL
K13600	0.0161	0.0086	0.23	0.86	3.7	chlorophyllide a oxygenase [EC:1.14.13.122]
K01631	0.0142	0.0086	0.49	0.78	1.6	2-dehydro-3-deoxyphosphogalactonate aldolase [EC:4.1.2.21]
K08635	0.0165	0.0086	0.17	0.42	2.5	membrane metallo-endopeptidase-like 1
K14275	0.0155	0.0086	0.13	0.39	2.91	D-xylonate dehydratase
K12217	0.0152	0.0086	0.08	0.23	2.95	intracellular multiplication protein IcmO
K07249	0.0168	0.0086	0.06	0.13	2.32	retinal dehydrogenase [EC:1.2.1.36]
K05830	0.0134	0.0086	0.06	0.13	2	acetylornithine/LysW-gamma-L-lysine aminotransferase [EC:2.6.1.11]
K12434	0.0113	0.0086	0.04	0.11	2.66	polyketide synthase 7
K14426	0.0146	0.0086	0.03	0.09	3.13	solute carrier family 12 (sodium/chloride transporter), member 3
K10639	0.0176	0.0086	0.03	0.08	3.13	E3 ubiquitin-protein ligase CCNP1IP1 [EC:6.3.2.19]
K12204	0.0125	0.0086	0.02	0.06	2.81	defect in organelle trafficking protein DotC
K07283	0.0119	0.0086	0.01	0.05	5.82	putative salt-induced outer membrane protein
K12221	0.0173	0.0086	0	0.01	21.48	intracellular multiplication protein IcmS
K11382	0.0145	0.0145	0.1	0.29	2.86	MFS transporter, OPA family, phosphoglycerate transporter protein
K00539	0.0146	0.0145	0.08	0.28	3.59	oxidoreducatase E1.97.1.-
K00953	0.0127	0.0145	0.05	0.14	2.47	FAD synthetase [EC:2.7.7.2]
K09711	0.0159	0.0145	0.01	0.07	8.6	hypothetical protein
K00827	0.0144	0.0145	0.02	0.05	2.24	alanine-glyoxylate transaminase / (R)-3-amino-2-methylpropionate-pyruvate transaminase [EC:2.6.1.44 2.6.1.40]
K11900	0.0152	0.019	0.53	1.53	2.87	type VI secretion system protein ImpC
K01160	0.0129	0.019	0.17	0.53	3.21	crossover junction endodeoxyribonuclease RusA [EC:3.1.22.4]
K10060	0.0177	0.019	0.11	0.27	2.43	C-type lectin domain family 4 member F
K12206	0.0135	0.019	0.11	0.23	2.14	intracellular multiplication protein IcmB
K08636	0.014	0.019	0.03	0.14	4.4	phosphate-regulating neutral endopeptidase [EC:3.4.24.-]
K09744	0.0119	0.019	0.02	0.09	4.25	hypothetical protein
K14324	0.0184	0.019	0.01	0.07	6.63	histone deacetylase complex subunit SAP18
K12448	0.0148	0.019	0.01	0.05	4.43	UDP-arabinose 4-epimerase [EC:5.1.3.5]
K03219	0.0159	0.0233	1.22	3.71	3.03	type III secretion protein SctC
K03222	0.0164	0.0233	0.8	2.52	3.13	type III secretion protein SctJ
K13085	0.0151	0.0268	0.08	0.23	3.09	phosphatidylinositol-4,5-bisphosphate 4-phosphatase [EC:3.1.3.78]
K09610	0.0149	0.0305	0.07	0.35	5.01	endothelin-converting enzyme-like 1 [EC:3.4.24.-]
K14429	0.018	0.033	0.16	0.34	2.11	solute carrier family 12 (potassium/chloride transporters), member 9
K08641	0.0143	0.0384	130.14	167.09	1.28	D-alanyl-D-alanine dipeptidase [EC:3.4.13.22]
K01912	0.0147	0.0408	392.89	461.35	1.17	phenylacetate-CoA ligase [EC:6.2.1.30]
K02856	0.0129	0.0408	19.75	37.58	1.9	L-rhamnose-H+ transport protein
K13893	0.014	0.0453	2	5.82	2.9	microcin C transport system substrate-binding protein
K08605	0.0157	0.0453	0	0.03	6.92	coccolysin [EC:3.4.24.30]
K03579	0.0149	0.0472	32.74	51.71	1.58	ATP-dependent helicase HrpB [EC:3.6.4.13]
K00311	0.0159	0.0472	2.71	4.55	1.68	electron-transferring-flavoprotein dehydrogenase [EC:1.5.5.1]
K02674	0.0142	0.0472	0.79	1.87	2.36	type IV pilus assembly protein PilY1
K09716	0.0109	0.0472	0.36	0.7	1.94	hypothetical protein
K04058	0.0162	0.0484	0.17	0.4	2.33	type III secretion protein SctW
Metatranscriptome
KEGG gene	sPLS coeff.	p.adj. BH	Mean low	Mean high	fold change	Definition
K00399	0.0122	0.0067	45.15	121.23	2.68	methyl-coenzyme M reductase alpha subunit [EC:2.8.4.1]
K00401	0.0134	0.0067	29.13	89.94	3.09	methyl-coenzyme M reductase beta subunit [EC:2.8.4.1]
K06907	0.0279	0.0285	28.38	53.21	1.87	Phage tail sheath protein FI
K06863	0.0102	0.0067	2.59	6.43	2.49	5-formaminoimidazole-4-carboxamide-1-(beta)-D-ribofuranosyl 5'-monophosphate synthetase [EC:6.3.4.23]
K09935	0.0191	0.0067	2.7	5.23	1.93	hypothetical protein
K09482	0.0202	0.0067	0.71	3.19	4.52	glutamyl-tRNA(Gln) amidotransferase subunit D [EC:6.3.5.7]
K10725	0.0165	0.0067	0.48	1.9	3.97	archaeal cell division control protein 6
K07582	0.0215	0.0067	0.44	1.36	3.08	-
K00814	0.0287	0.0252	2.15	4.77	2.21	alanine transaminase [EC:2.6.1.2]
K02319	0.022	0.0067	0.32	1.15	3.56	DNA polymerase I [EC:2.7.7.7]
K03124	0.0236	0.0297	1.02	4.4	4.3	transcription initiation factor TFIIB
K04801	0.0179	0.0067	0.29	0.98	3.41	replication factor C small subunit
K03167	0.0136	0.0191	0.98	2.65	2.71	DNA topoisomerase VI subunit B [EC:5.99.1.3]
K03053	0.0252	0.0067	0.18	0.85	4.66	DNA-directed RNA polymerase subunit H [EC:2.7.7.6]
K06927	0.017	0.0067	0.09	0.78	9.01	diphthine-ammonia ligase [EC:6.3.1.14]
K07558	0.0106	0.0067	0.19	0.76	3.9	tRNA nucleotidyltransferase (CCA-adding enzyme) [EC:2.7.7.72]
K07041	0.0204	0.0191	0.63	2.02	3.22	-
K03045	0.0154	0.0326	0.7	3.21	4.61	DNA-directed RNA polymerase subunit B" [EC:2.7.7.6]
K10896	0.0223	0.0126	0.34	1.17	3.42	fanconi anemia group M protein
K07463	0.0167	0.0212	0.85	1.93	2.27	archaea-specific RecJ-like exonuclease
K01479	0.0291	0.0067	0.12	0.52	4.38	formiminoglutamase [EC:3.5.3.8]
K02683	0.0226	0.0067	0.16	0.49	3.07	DNA primase [EC:2.7.7.-]
K13886	0.0289	0.0067	0.07	0.36	5.03	coronin-1B
K07135	0.0212	0.0067	0.07	0.35	4.88	-
K07318	0.0312	0.0494	1.25	2.27	1.82	adenine-specific DNA-methyltransferase [EC:2.1.1.72]
K07569	0.0189	0.0212	0.13	0.7	5.26	RNA-binding protein
K03226	0.0295	0.0429	0.18	0.62	3.41	type III secretion protein SctR
K07142	0.0168	0.0364	0.13	0.47	3.65	-
K06913	0.0219	0.0212	0.02	0.21	10.7	-
K04795	0.0169	0.0364	0.07	0.33	4.47	fibrillarin-like pre-rRNA processing protein
K07732	0.0262	0.0252	0.03	0.21	7.42	riboflavin kinase, archaea type [EC:2.7.1.161]
K12739	0.0239	0.0191	0.01	0.13	12.66	peptidyl-prolyl cis-trans isomerase-like 6 [EC:5.2.1.8]
K00323	0.0259	0.0212	0.02	0.14	5.82	NAD(P) transhydrogenase [EC:1.6.1.2]
K14995	0.0239	0.0297	0.02	0.13	5.23	solute carrier family 38 (sodium-coupled neutral amino acid transporter), member 9
K04857	0.0337	0.0191	0	0.04	14.93	voltage-dependent calcium channel L type alpha-1S
K11404	0.0266	0.0438	0.02	0.09	5.79	histone deacetylase 3 [EC:3.5.1.98]
