# Supplementary material for: Gene and transcript abundances of bacterial type III secretion systems from the rumen microbiome are correlated with methane yield in sheep
Source: BMC Res Notes. 2017 Aug 8;10:367. doi: 10.1186/s13104-017-2671-0 (PMC5549432; doi:10.1186/s13104-017-2671-0)
Supplement: Supplementary file 2 — Additional file 2. Type III secretion system Kos in foregut bacteria in the Integrated Microbial Genome. [file 13104_2017_2671_MOESM2_ESM.xlsx]

## Sheet: xml
Function ID	Name	Ace rum 552 2651870361	Act suc 13Z 640753001	All his 150 2595698240	Ana lip 304 2585428091	Ana lip LB5 2556921664	Bac nea AAo 2541047554	Bac sp MB1 2561511143	Bla sch 108 2561511230	Bov rum cod 3300000524 (MER-FS) (assembled)	Bov rum und 3300000332 (MER-FS) (assembled)	But fib 301 2585428068	But hun 140 2582580726	But pro B36 648028012	But pro FD7 2558860139	But sp AE5 2563366722	But sp AE2 2576861819	But sp AE3 2563367225	But sp AE4 2562617011	But sp FC4 2545555868	But sp LB8 2556921619	But sp MC1 2556921665	Cel sp BRR 2537562065	Clo aer 544 2558860131	Clo ami FF 2593339256	Clo ami 100 2565956525	Clo cel 152 2556921656	Cor vit seg 2558860221	Des rum 214 650716033	Des des 274 643348538	Ent fae 68A 2565956507	Ent gal SK1 2562617050	Ery bac NK2 2562617196	Eub cel LD6 2558860138	Eub oxi 327 2593339221	Eub sp AB7 2558860974	Eub xyl 351 2545555857	Fib suc S85 646311927	Fib suc S85 650377942	Fun ass 44 3300001755 (MER-FS) (assembled)	Fun ass 55 3300002690 (MER-FS) (assembled)	Lac bov AE4 2558860969	Lac mul 197 2524614802	Lac bac AB8 2558860140	Lac bac AC2 2561511219	Lac bac AC4 2562617014	Lac bac AC8 2561511225	Lac bac AC9 2561511233	Lac bac AC1 2558309034
KO:K03219	type III secretion protein C (yscC, sctC)	0	0	0	0	0	0	0	0	0	0	0	0	0	0	0	0	0	0	0	0	0	0	0	0	0	0	0	0	0	0	0	0	0	0	0	0	0	0	0	0	0	0	0	0	0	0	0	0
KO:K03220	type III secretion protein D (yscD, sctD)	0	0	0	0	0	0	0	0	0	0	0	0	0	0	0	0	0	0	0	0	0	0	0	0	0	0	0	0	0	0	0	0	0	0	0	0	0	0	0	0	0	0	0	0	0	0	0	0
KO:K03221	type III secretion protein F (yscF, sctF)	0	0	0	0	0	0	0	0	0	0	0	0	0	0	0	0	0	0	0	0	0	0	0	0	0	0	0	0	0	0	0	0	0	0	0	0	0	0	0	0	0	0	0	0	0	0	0	0
KO:K03222	type III secretion protein J (yscJ, sctJ, hrcJ)	0	0	0	0	0	0	0	0	0	0	0	0	0	0	0	0	0	0	0	0	0	0	0	0	0	0	0	0	0	0	0	0	0	0	0	0	0	0	0	0	0	0	0	0	0	0	0	0
KO:K03223	type III secretion protein L (yscL, sctL)	0	0	0	0	0	0	0	0	0	0	0	0	0	0	0	0	0	0	0	0	0	0	0	0	0	0	0	0	0	0	0	0	0	0	0	0	0	0	0	0	0	0	0	0	0	0	0	0
KO:K03224	ATP synthase in type III secretion protein N [EC:3.6.3.14] (yscN, sctN, hrcN)	0	0	0	0	0	0	0	0	0	0	0	0	0	0	0	0	0	0	0	0	0	0	0	0	0	0	0	1	0	0	0	0	0	0	0	0	0	0	0	0	0	0	0	0	0	0	0	0
KO:K03225	type III secretion protein Q (yscQ, sctQ, hrcQ)	0	0	0	0	0	0	0	0	0	0	0	0	0	0	0	0	0	0	0	0	0	0	0	0	0	0	0	0	0	0	0	0	0	0	0	0	0	0	0	0	0	0	0	0	0	0	0	0
KO:K03226	type III secretion protein R (yscR, sctR, hrcR)	0	0	0	0	0	0	0	0	0	0	0	0	0	0	0	0	0	0	0	0	0	0	0	0	0	0	0	0	0	0	0	0	0	0	0	0	0	0	0	0	0	0	0	0	0	0	0	0
KO:K03227	type III secretion protein S (yscS, sctS, hrcS)	0	0	0	0	0	0	0	0	0	0	0	0	0	0	0	0	0	0	0	0	0	0	0	0	0	0	0	0	0	0	0	0	0	0	0	0	0	0	0	0	0	0	0	0	0	0	0	0
KO:K03228	type III secretion protein T (yscT, sctT, hrcT)	0	0	0	0	0	0	0	0	0	0	0	0	0	0	0	0	0	0	0	0	0	0	0	0	0	0	0	0	0	0	0	0	0	0	0	0	0	0	0	0	0	0	0	0	0	0	0	0
KO:K03229	type III secretion protein U (yscU, sctU, hrcU)	0	0	0	0	0	0	0	0	0	0	0	0	0	0	0	0	0	0	0	0	0	0	0	0	0	0	0	0	0	0	0	0	0	0	0	0	0	0	0	1	0	0	0	0	0	0	0	0
KO:K03230	type III secretion protein V (yscV, sctV, hrcV)	0	0	0	0	0	0	0	0	0	0	0	0	0	0	0	0	0	0	0	0	0	0	0	0	0	0	0	0	0	0	0	0	0	0	0	0	0	0	0	1	0	0	0	0	0	0	0	0
KO:K04048	type III secretion protein A (yscA, sctA)	0	0	0	0	0	0	0	0	0	0	0	0	0	0	0	0	0	0	0	0	0	0	0	0	0	0	0	0	0	0	0	0	0	0	0	0	0	0	0	0	0	0	0	0	0	0	0	0
KO:K04049	type III secretion protein B (yscB, sctB)	0	0	0	0	0	0	0	0	0	0	0	0	0	0	0	0	0	0	0	0	0	0	0	0	0	0	0	0	0	0	0	0	0	0	0	0	0	0	0	0	0	0	0	0	0	0	0	0
KO:K04050	type III secretion protein E (yscE, sctE)	0	0	0	0	0	0	0	0	0	0	0	0	0	0	0	0	0	0	0	0	0	0	0	0	0	0	0	0	0	0	0	0	0	0	0	0	0	0	0	0	0	0	0	0	0	0	0	0
KO:K04051	type III secretion protein G (yscG, sctG)	0	0	0	0	0	0	0	0	0	0	0	0	0	0	0	0	0	0	0	0	0	0	0	0	0	0	0	0	0	0	0	0	0	0	0	0	0	0	0	0	0	0	0	0	0	0	0	0
KO:K04052	type III secretion protein H (yscH, sctH)	0	0	0	0	0	0	0	0	0	0	0	0	0	0	0	0	0	0	0	0	0	0	0	0	0	0	0	0	0	0	0	0	0	0	0	0	0	0	0	0	0	0	0	0	0	0	0	0
KO:K04053	type III secretion protein I (yscI, sctI)	0	0	0	0	0	0	0	0	0	0	0	0	0	0	0	0	0	0	0	0	0	0	0	0	0	0	0	0	0	0	0	0	0	0	0	0	0	0	0	0	0	0	0	0	0	0	0	0
KO:K04054	type III secretion protein K (yscK, sctK)	0	0	0	0	0	0	0	0	0	0	0	0	0	0	0	0	0	0	0	0	0	0	0	0	0	0	0	0	0	0	0	0	0	0	0	0	0	0	0	0	0	0	0	0	0	0	0	0
KO:K04055	type III secretion protein M (yscM, sctM)	0	0	0	0	0	0	0	0	0	0	0	0	0	0	0	0	0	0	0	0	0	0	0	0	0	0	0	0	0	0	0	0	0	0	0	0	0	0	0	0	0	0	0	0	0	0	0	0
KO:K04056	type III secretion protein O (yscO, sctO)	0	0	0	0	0	0	0	0	0	0	0	0	0	0	0	0	0	0	0	0	0	0	0	0	0	0	0	0	0	0	0	0	0	0	0	0	0	0	0	0	0	0	0	0	0	0	0	0
KO:K04057	type III secretion protein P (yscP, sctP)	0	0	0	0	0	0	0	0	0	0	0	0	0	0	0	0	0	0	0	0	0	0	0	0	0	0	0	0	0	0	0	0	0	0	0	0	0	0	0	0	0	0	0	0	0	0	0	0
KO:K04058	type III secretion protein W (yscW, sctW)	0	0	0	0	0	0	0	0	0	0	0	0	0	0	0	0	0	0	0	0	0	0	0	0	0	0	0	0	0	0	0	0	0	0	0	0	0	0	0	0	0	0	0	0	0	0	0	0
KO:K04059	type III secretion protein X (yscX, sctX)	0	0	0	0	0	0	0	0	0	0	0	0	0	0	0	0	0	0	0	0	0	0	0	0	0	0	0	0	0	0	0	0	0	0	0	0	0	0	0	0	0	0	0	0	0	0	0	0
KO:K04060	type III secretion protein Y (yscY, sctY)	0	0	0	0	0	0	0	0	0	0	0	0	0	0	0	0	0	0	0	0	0	0	0	0	0	0	0	0	0	0	0	0	0	0	0	0	0	0	0	0	0	0	0	0	0	0	0	0
KO:K15126	type III secretion system cytotoxic effector protein (bteA)	0	0	0	0	0	0	0	0	0	0	0	0	0	0	0	0	0	0	0	0	0	0	0	0	0	0	0	0	0	0	0	0	0	0	0	0	0	0	0	0	0	0	0	0	0	0	0	0
KO:K18373	type III secretion protein HrpB1 (hrpB1)	0	0	0	0	0	0	0	0	0	0	0	0	0	0	0	0	0	0	0	0	0	0	0	0	0	0	0	0	0	0	0	0	0	0	0	0	0	0	0	0	0	0	0	0	0	0	0	0
KO:K18374	type III secretion inner rod protein HrpB2 (hrpB2)	0	0	0	0	0	0	0	0	0	0	0	0	0	0	0	0	0	0	0	0	0	0	0	0	0	0	0	0	0	0	0	0	0	0	0	0	0	0	0	0	0	0	0	0	0	0	0	0
KO:K18375	type III secretion hrp pilus HrpE (hrpE)	0	0	0	0	0	0	0	0	0	0	0	0	0	0	0	0	0	0	0	0	0	0	0	0	0	0	0	0	0	0	0	0	0	0	0	0	0	0	0	0	0	0	0	0	0	0	0	0
KO:K18376	type III secretion translocon protein HrpF (hrpF)	0	0	0	0	0	0	0	0	0	0	0	0	0	0	0	0	0	0	0	0	0	0	0	0	0	0	0	0	0	0	0	0	0	0	0	0	0	0	0	0	0	0	0	0	0	0	0	0
KO:K18378	type III secretion harpin protein Hpa1 (hpa1)	0	0	0	0	0	0	0	0	0	0	0	0	0	0	0	0	0	0	0	0	0	0	0	0	0	0	0	0	0	0	0	0	0	0	0	0	0	0	0	0	0	0	0	0	0	0	0	0
KO:K18379	type III secretion regulatory protein HpaA (hpaA)	0	0	0	0	0	0	0	0	0	0	0	0	0	0	0	0	0	0	0	0	0	0	0	0	0	0	0	0	0	0	0	0	0	0	0	0	0	0	0	0	0	0	0	0	0	0	0	0
KO:K18380	type III secretion control protein HpaB (hpaB)	0	0	0	0	0	0	0	0	0	0	0	0	0	0	0	0	0	0	0	0	0	0	0	0	0	0	0	0	0	0	0	0	0	0	0	0	0	0	0	0	0	0	0	0	0	0	0	0
KO:K18381	type III secretion control protein HpaP (hpaC)	0	0	0	0	0	0	0	0	0	0	0	0	0	0	0	0	0	0	0	0	0	0	0	0	0	0	0	0	0	0	0	0	0	0	0	0	0	0	0	0	0	0	0	0	0	0	0	0
[truncated: 77 more columns]
