# Supplementary material for: Gene and transcript abundances of bacterial type III secretion systems from the rumen microbiome are correlated with methane yield in sheep
Source: BMC Res Notes. 2017 Aug 8;10:367. doi: 10.1186/s13104-017-2671-0 (PMC5549432; doi:10.1186/s13104-017-2671-0)
Supplement: Supplementary file 3 — Additional file 3. Effective analysis of protein coding sequences in S. dextrinosolvens strains H5, 22B and ACV-10. [file 13104_2017_2671_MOESM3_ESM.xlsx]

## Sheet: Sheet1
Genome	Locus Tag	Gene Product Name	Conserved Chaperone Binding	Secreted T3SS	N-terminal signal detection (Predotar, Human/Animal-model)	T4SS effector
S. dextrinisolvens H5	T508DRAFT_00001	hypothetical protein	No CCBD	0	possibly mitochondrial
S. dextrinisolvens H5	T508DRAFT_00002	Transposase	No CCBD	0.25398	none
S. dextrinisolvens H5	T508DRAFT_00003	Na+/H+-dicarboxylate symporter	No CCBD	0	mitochondrial
S. dextrinisolvens H5	T508DRAFT_00004	cysteine synthase A	No CCBD	0.00015	none
S. dextrinisolvens H5	T508DRAFT_00005	DNA polymerase-3 subunit epsilon	No CCBD	0.885	none
S. dextrinisolvens H5	T508DRAFT_00006	large conductance mechanosensitive channel	No CCBD	0	none
S. dextrinisolvens H5	T508DRAFT_00007	D-alanyl-D-alanine carboxypeptidase	No CCBD	0	not used
S. dextrinisolvens H5	T508DRAFT_00008	thioredoxin reductase (NADPH)	No CCBD	0.96927	none
S. dextrinisolvens H5	T508DRAFT_00009	NAD+ diphosphatase	No CCBD	0	none
S. dextrinisolvens H5	T508DRAFT_00010	hypothetical protein	No CCBD	0.99103	none
S. dextrinisolvens H5	T508DRAFT_00011	ProP effector	No CCBD	0.99999	not used
S. dextrinisolvens H5	T508DRAFT_00012	carboxyl-terminal processing protease	No CCBD	0	not used
S. dextrinisolvens H5	T508DRAFT_00013	aminopeptidase N	No CCBD	0	none
S. dextrinisolvens H5	T508DRAFT_00014	Protein of unknown function (DUF2835)	No CCBD	0	none
S. dextrinisolvens H5	T508DRAFT_00015	dihydroorotate oxidase A	No CCBD	0	possibly ER
S. dextrinisolvens H5	T508DRAFT_00016	Cell-division protein ZapC	No CCBD	1	none
S. dextrinisolvens H5	T508DRAFT_00017	No annotation	No CCBD	0	ER	YES
S. dextrinisolvens H5	T508DRAFT_00018	No annotation	No CCBD	1	none
S. dextrinisolvens H5	T508DRAFT_00019	No annotation	No CCBD	0	not used
S. dextrinisolvens H5	T508DRAFT_00020	Osmotically-inducible protein OsmY, contains BON domain	No CCBD	0	none
S. dextrinisolvens H5	T508DRAFT_00021	hypothetical protein	No CCBD	0	none
S. dextrinisolvens H5	T508DRAFT_00022	penicillin-insensitive murein endopeptidase	No CCBD	0.99999	none
S. dextrinisolvens H5	T508DRAFT_00023	N-acetyl-gamma-glutamyl-phosphate reductase	No CCBD	0	none
S. dextrinisolvens H5	T508DRAFT_00024	N-acetylglutamate kinase	No CCBD	0	none
S. dextrinisolvens H5	T508DRAFT_00025	N-acetylglutamate synthase, GNAT family	No CCBD	0	none
S. dextrinisolvens H5	T508DRAFT_00026	acetylornithine/N-succinyldiaminopimelate aminotransferase	No CCBD	0	none
S. dextrinisolvens H5	T508DRAFT_00026	acetylornithine/N-succinyldiaminopimelate aminotransferase	No CCBD	0	none
S. dextrinisolvens H5	T508DRAFT_00027	Predicted P-loop ATPase fused to an acetyltransferase	No CCBD	0	ER	YES
S. dextrinisolvens H5	T508DRAFT_00028	hypothetical protein	No CCBD	0	not used	YES
S. dextrinisolvens H5	T508DRAFT_00029	succinyldiaminopimelate desuccinylase	No CCBD	0	ER
S. dextrinisolvens H5	T508DRAFT_00030	bile acid:Na+ symporter, BASS family	No CCBD	0	none
S. dextrinisolvens H5	T508DRAFT_00031	ABC-type Fe3+ transport system, permease component	No CCBD	0	none
S. dextrinisolvens H5	T508DRAFT_00032	Uncharacterized membrane protein	No CCBD	1e-05	none
S. dextrinisolvens H5	T508DRAFT_00033	hypothetical protein	No CCBD	0	none
S. dextrinisolvens H5	T508DRAFT_00034	hypothetical protein	CCBD (INTYVTSIVN) found downstream	0	ER
S. dextrinisolvens H5	T508DRAFT_00035	Uncharacterized protein, UPF0160 family	No CCBD	0	ER
S. dextrinisolvens H5	T508DRAFT_00036	tRNA-U20a,U20b-dihydrouridine synthase	No CCBD	0	not used
S. dextrinisolvens H5	T508DRAFT_00037	hypothetical protein	No CCBD	0	none
S. dextrinisolvens H5	T508DRAFT_00038	tellurite resistance protein TerC	No CCBD	0	not used
S. dextrinisolvens H5	T508DRAFT_00039	phosphoribosyl-AMP cyclohydrolase	No CCBD	0.99601	none
S. dextrinisolvens H5	T508DRAFT_00040	cyclase	No CCBD	0	not used	YES
S. dextrinisolvens H5	T508DRAFT_00040	cyclase	No CCBD	0	not used	YES
S. dextrinisolvens H5	T508DRAFT_00041	1-(5-phosphoribosyl)-5-[(5-phosphoribosylamino)methylideneamino] imidazole-4-carboxamide isomerase	No CCBD	0	none
S. dextrinisolvens H5	T508DRAFT_00042	glutamine amidotransferase	No CCBD	0	none
S. dextrinisolvens H5	T508DRAFT_00043	imidazoleglycerol-phosphate dehydratase	No CCBD	0	none
S. dextrinisolvens H5	T508DRAFT_00044	histidinol-phosphate aminotransferase	No CCBD	0	possibly ER
S. dextrinisolvens H5	T508DRAFT_00045	histidinol dehydrogenase	No CCBD	0	not used
S. dextrinisolvens H5	T508DRAFT_00046	ATP phosphoribosyltransferase	No CCBD	0.97118	none
S. dextrinisolvens H5	T508DRAFT_00047	putative glutamine transport system substrate-binding protein	No CCBD	0	possibly ER
S. dextrinisolvens H5	T508DRAFT_00048	disulfide bond formation protein DsbB	No CCBD	0	ER
S. dextrinisolvens H5	T508DRAFT_00049	sodium/proton antiporter, NhaB family	No CCBD	0	none	YES
S. dextrinisolvens H5	T508DRAFT_00050	hypothetical protein	No CCBD	0	none
S. dextrinisolvens H5	T508DRAFT_00051	putative transport protein	No CCBD	0.00796	none	YES
S. dextrinisolvens H5	T508DRAFT_00051	putative transport protein	No CCBD	0.00796	none	YES
S. dextrinisolvens H5	T508DRAFT_00052	TerB-C domain-containing protein	No CCBD	0.99975	none
S. dextrinisolvens H5	T508DRAFT_00053	beta-N-acetylglucosaminidase	No CCBD	0.9979	none
S. dextrinisolvens H5	T508DRAFT_00053	beta-N-acetylglucosaminidase	No CCBD	0.9979	none
S. dextrinisolvens H5	T508DRAFT_00054	trigger factor	No CCBD	0.06035	none
S. dextrinisolvens H5	T508DRAFT_00055	ATP-dependent Clp protease, protease subunit	No CCBD	0.2177	none
S. dextrinisolvens H5	T508DRAFT_00056	ATP-dependent Clp protease ATP-binding subunit ClpX	No CCBD	0	none
S. dextrinisolvens H5	T508DRAFT_00057	hypothetical protein	No CCBD	0	none
S. dextrinisolvens H5	T508DRAFT_00058	conserved hypothetical protein (putative transposase or invertase)	No CCBD	0	possibly ER
S. dextrinisolvens H5	T508DRAFT_00059	ATP-dependent Lon protease	CCBD (ILKNVNDIHN) in expected region	0	ER
S. dextrinisolvens H5	T508DRAFT_00060	hypothetical protein	No CCBD	1	none
S. dextrinisolvens H5	T508DRAFT_00061	peptidyl-prolyl cis-trans isomerase D	No CCBD	0	possibly ER
S. dextrinisolvens H5	T508DRAFT_00062	Protein of unknown function (DUF1036)	No CCBD	0	none
S. dextrinisolvens H5	T508DRAFT_00063	hypothetical protein	No CCBD	0	ER
S. dextrinisolvens H5	T508DRAFT_00064	DNA-binding transcriptional regulator, IscR family	No CCBD	0	none
S. dextrinisolvens H5	T508DRAFT_00065	hypothetical protein	No CCBD	0.01377	none
S. dextrinisolvens H5	T508DRAFT_00066	zinc transporter, ZIP family	No CCBD	0	ER
S. dextrinisolvens H5	T508DRAFT_00067	hypothetical protein	No CCBD	0	ER
S. dextrinisolvens H5	T508DRAFT_00068	uncharacterized protein, YigZ family	No CCBD	0	not used
S. dextrinisolvens H5	T508DRAFT_00069	Putative outer membrane core complex of type IVb secretion	No CCBD	0.99998	none
S. dextrinisolvens H5	T508DRAFT_00070	Transglycosylase SLT domain	No CCBD	0	none
S. dextrinisolvens H5	T508DRAFT_00070	Transglycosylase SLT domain	No CCBD	0	none
S. dextrinisolvens H5	T508DRAFT_00071	universal stress protein E	No CCBD	0.0018	none
S. dextrinisolvens H5	T508DRAFT_00072	tRNA s(2)C-32 sulfurtransferase (EC 2.8.1.4)	No CCBD	0.77318	none
S. dextrinisolvens H5	T508DRAFT_00073	PD-(D/E)XK nuclease superfamily protein	No CCBD	0.69812	none
S. dextrinisolvens H5	T508DRAFT_00074	SMI1 / KNR4 family (SUKH-1)	No CCBD	0	possibly mitochondrial
S. dextrinisolvens H5	T508DRAFT_00075	hypothetical protein	No CCBD	0.00282	none
S. dextrinisolvens H5	T508DRAFT_00076	hypothetical protein	CCBD (IQYSVFEIDN) in expected region	0.52517	none
S. dextrinisolvens H5	T508DRAFT_00077	hypothetical protein	No CCBD	0	none
S. dextrinisolvens H5	T508DRAFT_00078	Predicted restriction endonuclease	No CCBD	7e-05	none
S. dextrinisolvens H5	T508DRAFT_00079	CRISPR-associated protein Cas2	No CCBD	0.05415	none
S. dextrinisolvens H5	T508DRAFT_00080	CRISP-associated protein Cas1	No CCBD	0	none
S. dextrinisolvens H5	T508DRAFT_00081	CRISPR-associated protein Cas4, subtype PREFRAN	No CCBD	0	none
S. dextrinisolvens H5	T508DRAFT_00082	CRISPR-associated protein Cpf1, subtype PREFRAN	No CCBD	1	none
S. dextrinisolvens H5	T508DRAFT_00082	No annotation	No CCBD	1	none	YES
S. dextrinisolvens H5	T508DRAFT_00082	No annotation	No CCBD	1	none	YES
S. dextrinisolvens H5	T508DRAFT_00083	PD-(D/E)XK nuclease superfamily protein	No CCBD	0	none
S. dextrinisolvens H5	T508DRAFT_00083	PD-(D/E)XK nuclease superfamily protein	No CCBD	0	none
S. dextrinisolvens H5	T508DRAFT_00084	DNA helicase/exodeoxyribonuclease V, gamma subunit	No CCBD	0	none
S. dextrinisolvens H5	T508DRAFT_00085	exodeoxyribonuclease V, beta subunit	No CCBD	0	none
S. dextrinisolvens H5	T508DRAFT_00086	DNA helicase/exodeoxyribonuclease V, alpha subunit	No CCBD	0	none
S. dextrinisolvens H5	T508DRAFT_00087	addiction module antidote protein, HigA family	No CCBD	0	none	YES
S. dextrinisolvens H5	T508DRAFT_00088	hypothetical protein	No CCBD	0.99534	none
S. dextrinisolvens H5	T508DRAFT_00089	3-hydroxy acid dehydrogenase / malonic semialdehyde reductase	No CCBD	1e-05	none
S. dextrinisolvens H5	T508DRAFT_00090	hypothetical protein	No CCBD	0.00014	none
S. dextrinisolvens H5	T508DRAFT_00091	Dihydropteroate synthase (EC 2.5.1.15)	No CCBD	0	none
S. dextrinisolvens H5	T508DRAFT_00092	hypothetical protein	No CCBD	0	none
S. dextrinisolvens H5	T508DRAFT_00093	Type I restriction-modification system methyltransferase subunit	No CCBD	0.09861	none
S. dextrinisolvens H5	T508DRAFT_00094	hypothetical protein	No CCBD	0	none
S. dextrinisolvens H5	T508DRAFT_00095	DNA replication and repair protein RecR	No CCBD	0	ER
S. dextrinisolvens H5	T508DRAFT_00096	molecular chaperone HtpG	No CCBD	0.08813	ER
S. dextrinisolvens H5	T508DRAFT_00097	Adenylate kinase	No CCBD	0	possibly ER
S. dextrinisolvens H5	T508DRAFT_00098	hypothetical protein	No CCBD	0	none
S. dextrinisolvens H5	T508DRAFT_00099	Phosphoglycerol transferase MdoB	No CCBD	0	possibly mitochondrial
S. dextrinisolvens H5	T508DRAFT_00100	uracil permease	CCBD (LCYSVTFVVN) in expected region	0.03017	ER
S. dextrinisolvens H5	T508DRAFT_00101	Rubrerythrin	No CCBD	0	ER
S. dextrinisolvens H5	T508DRAFT_00102	Fur family transcriptional regulator, peroxide stress response regulator	No CCBD	0	ER
S. dextrinisolvens H5	T508DRAFT_00103	MFS transporter, DHA1 family, multidrug resistance protein	No CCBD	0	none
S. dextrinisolvens H5	T508DRAFT_00104	MFS transporter, DHA1 family, multidrug resistance protein	No CCBD	0	none
S. dextrinisolvens H5	T508DRAFT_00105	sodium/pantothenate symporter	No CCBD	0	ER
S. dextrinisolvens H5	T508DRAFT_00106	Uncharacterized membrane protein YhdT	No CCBD	0	ER	YES
S. dextrinisolvens H5	T508DRAFT_00107	UDP-glucose pyrophosphorylase (EC 2.7.7.9)	No CCBD	0	none
S. dextrinisolvens H5	T508DRAFT_00108	intracellular septation protein	CCBD (ITFDVPFVPN) in expected region	0	ER
S. dextrinisolvens H5	T508DRAFT_00109	hypothetical protein	No CCBD	0	ER	YES
S. dextrinisolvens H5	T508DRAFT_00110	alpha-L-glutamate ligase-related protein	No CCBD	0.99952	none
S. dextrinisolvens H5	T508DRAFT_00111	Inactive transglutaminase fused to 7 transmembrane helices	No CCBD	0	ER
S. dextrinisolvens H5	T508DRAFT_00112	Uncharacterized conserved protein	No CCBD	0	ER
S. dextrinisolvens H5	T508DRAFT_00113	Oxygen-sensitive ribonucleoside-triphosphate reductase	No CCBD	0.67298	none
S. dextrinisolvens H5	T508DRAFT_00114	hypothetical protein	No CCBD	0.99627	none
S. dextrinisolvens H5	T508DRAFT_00115	monovalent cation:H+ antiporter, CPA1 family	No CCBD	0.85891	none
S. dextrinisolvens H5	T508DRAFT_00116	acetyl-CoA carboxylase carboxyl transferase subunit beta	No CCBD	0	none
S. dextrinisolvens H5	T508DRAFT_00117	dihydrofolate synthase / folylpolyglutamate synthase	No CCBD	0.99851	none
S. dextrinisolvens H5	T508DRAFT_00118	Cell division protein DedD (protein involved in septation)	No CCBD	0	none
S. dextrinisolvens H5	T508DRAFT_00119	dinuclear metal center protein, YbgI/SA1388 family	CCBD (FHKWILFVEN) in N-terminal region	0	not used
S. dextrinisolvens H5	T508DRAFT_00120	GTP cyclohydrolase I (EC 3.5.4.16)	No CCBD	0	not used
S. dextrinisolvens H5	T508DRAFT_00121	Glycosyltransferase involved in cell wall bisynthesis	No CCBD	0	ER
S. dextrinisolvens H5	T508DRAFT_00122	Putative flippase GtrA (transmembrane translocase of bactoprenol-linked glucose)	No CCBD	0	ER
S. dextrinisolvens H5	T508DRAFT_00123	tRNA pseudouridine38-40 synthase	No CCBD	0.9998	none
S. dextrinisolvens H5	T508DRAFT_00124	CDP-diacylglycerol--glycerol-3-phosphate 3-phosphatidyltransferase	No CCBD	0	ER
S. dextrinisolvens H5	T508DRAFT_00125	No annotation	No CCBD	0	none
S. dextrinisolvens H5	T508DRAFT_00126	No annotation	No CCBD	0	ER
S. dextrinisolvens H5	T508DRAFT_00127	Glycosidase	No CCBD	0	ER
S. dextrinisolvens H5	T508DRAFT_00128	tRNA 2-thiouridine synthesizing protein E	No CCBD	0	not used
S. dextrinisolvens H5	T508DRAFT_00129	No annotation	No CCBD	0	none
S. dextrinisolvens H5	T508DRAFT_00130	hypothetical protein	No CCBD	0	possibly ER
S. dextrinisolvens H5	T508DRAFT_00131	aspartate ammonia-lyase	No CCBD	0	possibly ER
S. dextrinisolvens H5	T508DRAFT_00132	anaerobic C4-dicarboxylate transporter DcuA	No CCBD	0	not used
S. dextrinisolvens H5	T508DRAFT_00133	bile acid:Na+ symporter, BASS family	No CCBD	0	none
S. dextrinisolvens H5	T508DRAFT_00134	GTP cyclohydrolase II	No CCBD	1	none
S. dextrinisolvens H5	T508DRAFT_00135	homocysteine S-methyltransferase (EC 2.1.1.10)	No CCBD	0.06757	none
S. dextrinisolvens H5	T508DRAFT_00136	alanine or glycine:cation symporter, AGCS family	No CCBD	0.98927	none
S. dextrinisolvens H5	T508DRAFT_00137	tRNA-guanine transglycosylase (EC 2.4.2.29)	No CCBD	0	none
S. dextrinisolvens H5	T508DRAFT_00138	S-adenosylmethionine:tRNA ribosyltransferase-isomerase	No CCBD	0	ER
S. dextrinisolvens H5	T508DRAFT_00139	Tir chaperone protein (CesT) family protein	No CCBD	0	not used
S. dextrinisolvens H5	T508DRAFT_00140	hypothetical protein	No CCBD	5e-05	possibly mitochondrial
S. dextrinisolvens H5	T508DRAFT_00141	von Willebrand factor type A domain-containing protein	No CCBD	0.99987	possibly ER
S. dextrinisolvens H5	T508DRAFT_00142	Membrane-anchored protein YejM, alkaline phosphatase superfamily	No CCBD	0	none
S. dextrinisolvens H5	T508DRAFT_00143	putative thioredoxin	No CCBD	4e-05	none
S. dextrinisolvens H5	T508DRAFT_00144	PAP2 superfamily protein	No CCBD	0	none
S. dextrinisolvens H5	T508DRAFT_00145	biotin synthase	No CCBD	0	ER
S. dextrinisolvens H5	T508DRAFT_00146	putative permease	No CCBD	0	none
S. dextrinisolvens H5	T508DRAFT_00147	Putative Zn-dependent protease, contains TPR repeats	No CCBD	1	not used
S. dextrinisolvens H5	T508DRAFT_00148	pantothenate synthetase (EC 6.3.2.1)	No CCBD	0.99852	none
S. dextrinisolvens H5	T508DRAFT_00149	L-aspartate 1-decarboxylase	No CCBD	0	not used
S. dextrinisolvens H5	T508DRAFT_00150	regulatory inactivation of DnaA Hda protein	No CCBD	0	none
S. dextrinisolvens H5	T508DRAFT_00151	hypothetical protein (DUF2066)	No CCBD	0.01444	none
S. dextrinisolvens H5	T508DRAFT_00151	hypothetical protein (DUF2066)	No CCBD	0.01444	none
S. dextrinisolvens H5	T508DRAFT_00151	hypothetical protein (DUF2066)	No CCBD	0.01444	none
S. dextrinisolvens H5	T508DRAFT_00152	phosphoribosylformylglycinamidine cyclo-ligase	No CCBD	0	ER
S. dextrinisolvens H5	T508DRAFT_00153	arginine decarboxylase	No CCBD	0	none
S. dextrinisolvens H5	T508DRAFT_00154	agmatinase	No CCBD	0	ER
S. dextrinisolvens H5	T508DRAFT_00155	PAS domain S-box-containing protein/diguanylate cyclase (GGDEF) domain-containing protein	No CCBD	0	ER
S. dextrinisolvens H5	T508DRAFT_00156	ferredoxin	No CCBD	0.71951	none
S. dextrinisolvens H5	T508DRAFT_00157	pyrroline-5-carboxylate reductase	No CCBD	0	ER
S. dextrinisolvens H5	T508DRAFT_00158	YggT family protein	No CCBD	0	none
S. dextrinisolvens H5	T508DRAFT_00159	DNA topoisomerase IV subunit A (EC 5.99.1.3)	No CCBD	0	possibly mitochondrial
S. dextrinisolvens H5	T508DRAFT_00159	DNA topoisomerase IV subunit A (EC 5.99.1.3)	No CCBD	0	possibly mitochondrial
S. dextrinisolvens H5	T508DRAFT_00160	Uncharacterized protein conserved in bacteria	No CCBD	0	none
S. dextrinisolvens H5	T508DRAFT_00161	OmpA-OmpF porin, OOP family	No CCBD	0	none
S. dextrinisolvens H5	T508DRAFT_00162	Acetyltransferase (isoleucine patch superfamily)	No CCBD	1	not used
S. dextrinisolvens H5	T508DRAFT_00162	Acetyltransferase (isoleucine patch superfamily)	No CCBD	1	not used
S. dextrinisolvens H5	T508DRAFT_00163	hypothetical protein	No CCBD	0	mitochondrial
S. dextrinisolvens H5	T508DRAFT_00164	hypothetical protein	No CCBD	0.00107	not used
S. dextrinisolvens H5	T508DRAFT_00164	hypothetical protein	No CCBD	0.00107	not used
S. dextrinisolvens H5	T508DRAFT_00165	DNA-binding transcriptional regulator, LysR family	No CCBD	0	possibly mitochondrial
S. dextrinisolvens H5	T508DRAFT_00166	hypothetical protein	No CCBD	0	none	YES
S. dextrinisolvens H5	T508DRAFT_00167	NADH-FMN oxidoreductase RutF, flavin reductase (DIM6/NTAB) family	No CCBD	0	not used
S. dextrinisolvens H5	T508DRAFT_00168	DNA-directed RNA polymerase subunit alpha (EC 2.7.7.6)	No CCBD	0	possibly mitochondrial
S. dextrinisolvens H5	T508DRAFT_00169	LSU ribosomal protein L17P	No CCBD	0.06133	none
S. dextrinisolvens H5	T508DRAFT_00170	DNA-directed RNA polymerase subunit alpha (EC 2.7.7.6)	No CCBD	0	none
S. dextrinisolvens H5	T508DRAFT_00171	SSU ribosomal protein S4P	No CCBD	0	none
S. dextrinisolvens H5	T508DRAFT_00171	SSU ribosomal protein S4P	No CCBD	0	none
S. dextrinisolvens H5	T508DRAFT_00172	small subunit ribosomal protein S11	No CCBD	0	none
S. dextrinisolvens H5	T508DRAFT_00173	small subunit ribosomal protein S13	No CCBD	0	none
S. dextrinisolvens H5	T508DRAFT_00174	No annotation	No CCBD	0.83074	none
S. dextrinisolvens H5	T508DRAFT_00175	protein translocase subunit secY/sec61 alpha	No CCBD	0	possibly mitochondrial
S. dextrinisolvens H5	T508DRAFT_00176	LSU ribosomal protein L15P	No CCBD	0	none
S. dextrinisolvens H5	T508DRAFT_00176	LSU ribosomal protein L15P	No CCBD	0	none
S. dextrinisolvens H5	T508DRAFT_00177	LSU ribosomal protein L30P	No CCBD	0	none
S. dextrinisolvens H5	T508DRAFT_00178	small subunit ribosomal protein S5	No CCBD	0	none
S. dextrinisolvens H5	T508DRAFT_00179	large subunit ribosomal protein L18	No CCBD	0	none
S. dextrinisolvens H5	T508DRAFT_00180	LSU ribosomal protein L6P	No CCBD	0.95147	none
S. dextrinisolvens H5	T508DRAFT_00181	small subunit ribosomal protein S8	No CCBD	0	none
S. dextrinisolvens H5	T508DRAFT_00182	small subunit ribosomal protein S14	No CCBD	0.99473	possibly mitochondrial
S. dextrinisolvens H5	T508DRAFT_00182	small subunit ribosomal protein S14	No CCBD	0.99473	possibly mitochondrial
S. dextrinisolvens H5	T508DRAFT_00183	large subunit ribosomal protein L5	No CCBD	0	possibly mitochondrial
S. dextrinisolvens H5	T508DRAFT_00184	large subunit ribosomal protein L24	No CCBD	0	mitochondrial
S. dextrinisolvens H5	T508DRAFT_00185	LSU ribosomal protein L14P	No CCBD	0.63128	possibly mitochondrial
S. dextrinisolvens H5	T508DRAFT_00185	LSU ribosomal protein L14P	No CCBD	0.63128	possibly mitochondrial
S. dextrinisolvens H5	T508DRAFT_00186	SSU ribosomal protein S17P	CCBD (IKAAVEMIFN) in expected region	0	none	YES
S. dextrinisolvens H5	T508DRAFT_00187	LSU ribosomal protein L29P	No CCBD	0	none
S. dextrinisolvens H5	T508DRAFT_00188	large subunit ribosomal protein L16	No CCBD	0	none
S. dextrinisolvens H5	T508DRAFT_00189	small subunit ribosomal protein S3	No CCBD	0	none
S. dextrinisolvens H5	T508DRAFT_00190	large subunit ribosomal protein L22	No CCBD	0	ER
S. dextrinisolvens H5	T508DRAFT_00191	SSU ribosomal protein S19P	No CCBD	0	none
S. dextrinisolvens H5	T508DRAFT_00192	large subunit ribosomal protein L2	No CCBD	0	none
S. dextrinisolvens H5	T508DRAFT_00193	LSU ribosomal protein L23P	CCBD (INIDITSVNN) in N-terminal region	1	none
S. dextrinisolvens H5	T508DRAFT_00194	large subunit ribosomal protein L4	No CCBD	0	possibly mitochondrial
S. dextrinisolvens H5	T508DRAFT_00195	large subunit ribosomal protein L3	No CCBD	0.00018	none	YES
S. dextrinisolvens H5	T508DRAFT_00196	SSU ribosomal protein S10P	No CCBD	0	none
S. dextrinisolvens H5	T508DRAFT_00197	heptose-I-phosphate ethanolaminephosphotransferase	No CCBD	0.64433	none
S. dextrinisolvens H5	T508DRAFT_00198	hypothetical protein	No CCBD	0.54627	none
S. dextrinisolvens H5	T508DRAFT_00198	hypothetical protein	No CCBD	0.54627	none
S. dextrinisolvens H5	T508DRAFT_00199	orotate phosphoribosyltransferase	No CCBD	0	ER
S. dextrinisolvens H5	T508DRAFT_00200	TIGR00255 family protein	No CCBD	0	ER
S. dextrinisolvens H5	T508DRAFT_00201	putative ATP-dependent endonuclease of the OLD family	No CCBD	0.96208	none
S. dextrinisolvens H5	T508DRAFT_00202	cysteinyl-tRNA synthetase	No CCBD	0	not used
S. dextrinisolvens H5	T508DRAFT_00203	peptidyl-prolyl cis-trans isomerase B (cyclophilin B)	No CCBD	0.07737	not used
S. dextrinisolvens H5	T508DRAFT_00204	UDP-2,3-diacylglucosamine hydrolase	No CCBD	0	ER
S. dextrinisolvens H5	T508DRAFT_00205	DNA polymerase I	No CCBD	0.9947	none
S. dextrinisolvens H5	T508DRAFT_00206	hypothetical protein	No CCBD	0.08002	none
S. dextrinisolvens H5	T508DRAFT_00206	hypothetical protein	No CCBD	0.08002	none
S. dextrinisolvens H5	T508DRAFT_00207	hypothetical protein	No CCBD	1	none
S. dextrinisolvens H5	T508DRAFT_00208	thioredoxin	No CCBD	0	ER
S. dextrinisolvens H5	T508DRAFT_00209	paraquat-inducible protein A	No CCBD	1e-05	none
S. dextrinisolvens H5	T508DRAFT_00210	paraquat-inducible protein B	No CCBD	0.86772	none
S. dextrinisolvens H5	T508DRAFT_00210	paraquat-inducible protein B	No CCBD	0.86772	none
S. dextrinisolvens H5	T508DRAFT_00211	hypothetical protein	No CCBD	0	not used
S. dextrinisolvens H5	T508DRAFT_00212	SseB protein N-terminal domain-containing protein	No CCBD	0	none
S. dextrinisolvens H5	T508DRAFT_00212	SseB protein N-terminal domain-containing protein	No CCBD	0	none
S. dextrinisolvens H5	T508DRAFT_00213	D-alanine-D-alanine ligase	No CCBD	0	none
S. dextrinisolvens H5	T508DRAFT_00214	transcription termination factor Rho	No CCBD	0	none
S. dextrinisolvens H5	T508DRAFT_00215	tripartite ATP-independent transporter solute receptor, DctP family	No CCBD	0	not used
S. dextrinisolvens H5	T508DRAFT_00216	glyoxylase I family protein	No CCBD	0	none
S. dextrinisolvens H5	T508DRAFT_00217	ATP-dependent DNA helicase UvrD	No CCBD	1	none	YES
S. dextrinisolvens H5	T508DRAFT_00218	putative hydrolase of the HAD superfamily	No CCBD	0	ER
S. dextrinisolvens H5	T508DRAFT_00219	integrase/recombinase XerC	No CCBD	0	ER	YES
S. dextrinisolvens H5	T508DRAFT_00220	diaminopimelate epimerase	No CCBD	0	none
S. dextrinisolvens H5	T508DRAFT_00220	diaminopimelate epimerase	No CCBD	0	none
S. dextrinisolvens H5	T508DRAFT_00221	diaminopimelate decarboxylase	No CCBD	0	not used
S. dextrinisolvens H5	T508DRAFT_00222	Prokaryotic lipoprotein-attachment site	No CCBD	0.00701	none
S. dextrinisolvens H5	T508DRAFT_00223	adenylate cyclase, class 1	No CCBD	0	ER
S. dextrinisolvens H5	T508DRAFT_00224	conserved protein HemX	No CCBD	0	possibly mitochondrial
S. dextrinisolvens H5	T508DRAFT_00225	heme biosynthesis-associated TPR protein	No CCBD	0	not used
S. dextrinisolvens H5	T508DRAFT_00226	D-methionine transport system substrate-binding protein	No CCBD	1	none
S. dextrinisolvens H5	T508DRAFT_00227	methionine-R-sulfoxide reductase/methionine-S-sulfoxide reductase	No CCBD	0	none
S. dextrinisolvens H5	T508DRAFT_00228	hypothetical protein (DUF2314)	No CCBD	0	ER
S. dextrinisolvens H5	T508DRAFT_00229	hypothetical protein	No CCBD	0	none
S. dextrinisolvens H5	T508DRAFT_00229	hypothetical protein	No CCBD	0	none
S. dextrinisolvens H5	T508DRAFT_00230	OmpA-OmpF porin, OOP family	CCBD (MSELIEKVNN) in expected region	0.99998	possibly mitochondrial
S. dextrinisolvens H5	T508DRAFT_00231	hypothetical protein	No CCBD	0	ER
S. dextrinisolvens H5	T508DRAFT_00232	hypothetical protein	No CCBD	0	ER
S. dextrinisolvens H5	T508DRAFT_00233	DNA-damage-inducible protein J	No CCBD	0	ER
S. dextrinisolvens H5	T508DRAFT_00234	toxin YoeB	No CCBD	0	none
S. dextrinisolvens H5	T508DRAFT_00235	OmpA-OmpF porin, OOP family	CCBD (FGKPIIAVAN) in expected region	0	none
S. dextrinisolvens H5	T508DRAFT_00236	DNA-binding transcriptional regulator, LysR family	No CCBD	0.10255	none
S. dextrinisolvens H5	T508DRAFT_00237	NADPH-dependent FMN reductase	No CCBD	0	ER
S. dextrinisolvens H5	T508DRAFT_00238	Acetyl esterase/lipase	No CCBD	0.9999	ER
S. dextrinisolvens H5	T508DRAFT_00239	Uncharacterized conserved protein YurZ, alkylhydroperoxidase/carboxymuconolactone decarboxylase family	No CCBD	0	ER
S. dextrinisolvens H5	T508DRAFT_00240	hypothetical protein	No CCBD	0.07399	not used
S. dextrinisolvens H5	T508DRAFT_00241	threonine dehydratase	No CCBD	0	none
S. dextrinisolvens H5	T508DRAFT_00242	dihydroxy-acid dehydratase	CCBD (LMSMIISIMN) found downstream	0	none
S. dextrinisolvens H5	T508DRAFT_00243	branched-chain amino acid aminotransferase	No CCBD	0	ER
S. dextrinisolvens H5	T508DRAFT_00244	1-acyl-sn-glycerol-3-phosphate acyltransferases	No CCBD	0	ER
S. dextrinisolvens H5	T508DRAFT_00245	hypothetical protein	No CCBD	0.03588	none
S. dextrinisolvens H5	T508DRAFT_00246	thiol:disulfide interchange protein DsbA	No CCBD	0.98364	none
S. dextrinisolvens H5	T508DRAFT_00247	farnesyl-diphosphate farnesyltransferase	No CCBD	0	none
S. dextrinisolvens H5	T508DRAFT_00248	acyl-CoA thioesterase YciA	No CCBD	0	none	YES
S. dextrinisolvens H5	T508DRAFT_00249	transcriptional regulator, TetR family	No CCBD	0	none
S. dextrinisolvens H5	T508DRAFT_00250	membrane fusion protein, multidrug efflux system	No CCBD	0	ER
S. dextrinisolvens H5	T508DRAFT_00251	multidrug efflux pump	No CCBD	1	none
S. dextrinisolvens H5	T508DRAFT_00252	hypothetical protein	No CCBD	1	none
S. dextrinisolvens H5	T508DRAFT_00252	No annotation	No CCBD	0	possibly ER
S. dextrinisolvens H5	T508DRAFT_00253	Uncharacterized membrane protein YhaH, DUF805 family	No CCBD	0	ER
S. dextrinisolvens H5	T508DRAFT_00254	hypoxanthine phosphoribosyltransferase	No CCBD	0	none
S. dextrinisolvens H5	T508DRAFT_00255	flavodoxin I	No CCBD	0	mitochondrial
S. dextrinisolvens H5	T508DRAFT_00256	neurotransmitter:Na+ symporter, NSS family	No CCBD	0	ER
S. dextrinisolvens H5	T508DRAFT_00257	Outer membrane protein (porin)	No CCBD	0.80518	none
S. dextrinisolvens H5	T508DRAFT_00258	PD-(D/E)XK nuclease superfamily protein	No CCBD	0.00146	none
S. dextrinisolvens H5	T508DRAFT_00259	Multidrug efflux pump subunit AcrB	No CCBD	0	none
S. dextrinisolvens H5	T508DRAFT_00260	membrane fusion protein, multidrug efflux system	No CCBD	0	ER
S. dextrinisolvens H5	T508DRAFT_00261	transcriptional regulator, TetR family	No CCBD	0	ER
S. dextrinisolvens H5	T508DRAFT_00262	ribose transport system substrate-binding protein	CCBD (MKLYIEEIIN) in N-terminal region	0	not used
S. dextrinisolvens H5	T508DRAFT_00263	ribose transport system permease protein	No CCBD	0.00044	not used
S. dextrinisolvens H5	T508DRAFT_00264	monosaccharide ABC transporter ATP-binding protein, CUT2 family (TC 3.A.1.2.-)	No CCBD	0	none
S. dextrinisolvens H5	T508DRAFT_00265	monosaccharide ABC transporter membrane protein, CUT2 family (TC 3.A.1.2.-)	No CCBD	0	ER	YES
S. dextrinisolvens H5	T508DRAFT_00265	monosaccharide ABC transporter membrane protein, CUT2 family (TC 3.A.1.2.-)	No CCBD	0	ER	YES
S. dextrinisolvens H5	T508DRAFT_00266	L-arabinose isomerase	No CCBD	0	ER
S. dextrinisolvens H5	T508DRAFT_00267	tripartite ATP-independent transporter solute receptor, DctP family	CCBD (MIEEIAKVTN) found downstream	0	ER
S. dextrinisolvens H5	T508DRAFT_00267	tripartite ATP-independent transporter solute receptor, DctP family	CCBD (MIEEIAKVTN) found downstream	0	ER
S. dextrinisolvens H5	T508DRAFT_00268	TRAP-type C4-dicarboxylate transport system, small permease component	No CCBD	0	ER
S. dextrinisolvens H5	T508DRAFT_00269	Transposase and inactivated derivatives	No CCBD	0	ER
S. dextrinisolvens H5	T508DRAFT_00270	hypothetical protein	No CCBD	0	none	YES
S. dextrinisolvens H5	T508DRAFT_00271	hypothetical protein	No CCBD	0.99307	none
S. dextrinisolvens H5	T508DRAFT_00272	Thiol:disulfide interchange protein	CCBD (FFDEIQEVEN) found downstream	0	possibly mitochondrial
S. dextrinisolvens H5	T508DRAFT_00273	hypothetical protein	No CCBD	0	none
S. dextrinisolvens H5	T508DRAFT_00274	methyl-accepting chemotaxis protein	No CCBD	0	none
S. dextrinisolvens H5	T508DRAFT_00275	Protein affecting phage T7 exclusion by the F plasmid, UPF0716 family	No CCBD	0.00022	none
S. dextrinisolvens H5	T508DRAFT_00276	positive regulator of sigma(E), RseC/MucC	No CCBD	0	none
S. dextrinisolvens H5	T508DRAFT_00277	Inosine-uridine nucleoside N-ribohydrolase	No CCBD	0	ER
S. dextrinisolvens H5	T508DRAFT_00278	single-strand DNA-binding protein	No CCBD	0	none
S. dextrinisolvens H5	T508DRAFT_00279	hypothetical protein	No CCBD	0	ER
S. dextrinisolvens H5	T508DRAFT_00280	putative efflux protein, MATE family	No CCBD	0	ER
S. dextrinisolvens H5	T508DRAFT_00281	chaperonin GroES	No CCBD	0	none
S. dextrinisolvens H5	T508DRAFT_00282	chaperonin GroEL	No CCBD	0	none
S. dextrinisolvens H5	T508DRAFT_00283	DNA-binding transcriptional regulator, MerR family	No CCBD	0	none
S. dextrinisolvens H5	T508DRAFT_00284	hypothetical protein	No CCBD	0	possibly ER
S. dextrinisolvens H5	T508DRAFT_00284	hypothetical protein	No CCBD	0	possibly ER
S. dextrinisolvens H5	T508DRAFT_00285	hypothetical protein	No CCBD	0	ER
S. dextrinisolvens H5	T508DRAFT_00286	hypothetical protein	No CCBD	0	ER
S. dextrinisolvens H5	T508DRAFT_00287	L-ascorbate metabolism protein UlaG, beta-lactamase superfamily	No CCBD	1e-05	ER
S. dextrinisolvens H5	T508DRAFT_00288	Acetyltransferase (GNAT) domain-containing protein	No CCBD	0	ER
S. dextrinisolvens H5	T508DRAFT_00289	3-methyl-2-oxobutanoate hydroxymethyltransferase	No CCBD	1e-05	none
S. dextrinisolvens H5	T508DRAFT_00290	Predicted oxidoreductase, contains short-chain dehydrogenase (SDR) and DUF2520 domains	No CCBD	0	none
S. dextrinisolvens H5	T508DRAFT_00291	methyl-accepting chemotaxis protein	No CCBD	0	possibly mitochondrial
S. dextrinisolvens H5	T508DRAFT_00292	polar amino acid transport system substrate-binding protein	No CCBD	5e-05	possibly mitochondrial
S. dextrinisolvens H5	T508DRAFT_00293	polar amino acid transport system substrate-binding protein	No CCBD	0	not used
S. dextrinisolvens H5	T508DRAFT_00294	polar amino acid transport system substrate-binding protein	No CCBD	0	none
S. dextrinisolvens H5	T508DRAFT_00294	polar amino acid transport system substrate-binding protein	No CCBD	0	none
S. dextrinisolvens H5	T508DRAFT_00295	polar amino acid transport system substrate-binding protein	No CCBD	0	ER
S. dextrinisolvens H5	T508DRAFT_00296	hypothetical protein	No CCBD	0	possibly mitochondrial
S. dextrinisolvens H5	T508DRAFT_00297	transcriptional regulator, HxlR family	No CCBD	0	not used
S. dextrinisolvens H5	T508DRAFT_00298	hypothetical protein	No CCBD	0.09021	none
S. dextrinisolvens H5	T508DRAFT_00299	modulator of drug activity B	No CCBD	0	ER
S. dextrinisolvens H5	T508DRAFT_00300	Uncharacterized membrane protein YkvI	No CCBD	0.08032	none
S. dextrinisolvens H5	T508DRAFT_00301	putative transposase	No CCBD	0	none
S. dextrinisolvens H5	T508DRAFT_00302	simple sugar transport system substrate-binding protein	No CCBD	0	possibly ER
S. dextrinisolvens H5	T508DRAFT_00303	ATP-binding cassette protein, ChvD family	No CCBD	0	none	YES
S. dextrinisolvens H5	T508DRAFT_00304	hypothetical protein	No CCBD	0	none
S. dextrinisolvens H5	T508DRAFT_00305	transcriptional regulator, TetR family	No CCBD	1	possibly mitochondrial
S. dextrinisolvens H5	T508DRAFT_00306	HlyD family secretion protein	No CCBD	0	ER
S. dextrinisolvens H5	T508DRAFT_00307	ABC-2 type transport system ATP-binding protein	No CCBD	1	none
S. dextrinisolvens H5	T508DRAFT_00308	ABC-2 type transport system permease protein	No CCBD	0	ER
S. dextrinisolvens H5	T508DRAFT_00309	ABC-2 type transport system permease protein	No CCBD	1e-05	not used
S. dextrinisolvens H5	T508DRAFT_00310	hypothetical protein	No CCBD	0	none
S. dextrinisolvens H5	T508DRAFT_00311	NADH-FMN oxidoreductase RutF, flavin reductase (DIM6/NTAB) family	No CCBD	0	none
S. dextrinisolvens H5	T508DRAFT_00311	NADH-FMN oxidoreductase RutF, flavin reductase (DIM6/NTAB) family	No CCBD	0	none
S. dextrinisolvens H5	T508DRAFT_00312	flagellin	No CCBD	0	none
S. dextrinisolvens H5	T508DRAFT_00313	acetolactate decarboxylase	No CCBD	0.58269	ER
S. dextrinisolvens H5	T508DRAFT_00314	methyl-accepting chemotaxis protein	No CCBD	1e-05	ER
S. dextrinisolvens H5	T508DRAFT_00315	anaerobic C4-dicarboxylate transporter DcuB	No CCBD	0	ER
S. dextrinisolvens H5	T508DRAFT_00316	SsrA-binding protein	No CCBD	0	ER
S. dextrinisolvens H5	T508DRAFT_00317	sulfate permease, SulP family	No CCBD	0	ER
S. dextrinisolvens H5	T508DRAFT_00319	PD-(D/E)XK nuclease superfamily protein	No CCBD	0	none
S. dextrinisolvens H5	T508DRAFT_00319	No annotation	No CCBD	0	none
S. dextrinisolvens H5	T508DRAFT_00320	hypothetical protein	No CCBD	0.88147	ER
S. dextrinisolvens H5	T508DRAFT_00321	hypothetical protein	No CCBD	0	possibly ER
S. dextrinisolvens H5	T508DRAFT_00322	hypothetical protein	No CCBD	0	none
S. dextrinisolvens H5	T508DRAFT_00323	hypothetical protein	No CCBD	0	not used
S. dextrinisolvens H5	T508DRAFT_00324	hypothetical protein	No CCBD	0	ER
S. dextrinisolvens H5	T508DRAFT_00325	hypothetical protein	No CCBD	0	not used
S. dextrinisolvens H5	T508DRAFT_00325	hypothetical protein	No CCBD	0	not used
S. dextrinisolvens H5	T508DRAFT_00325	hypothetical protein	No CCBD	0	not used
S. dextrinisolvens H5	T508DRAFT_00326	Protein of unknown function (DUF1653)	No CCBD	0	none
S. dextrinisolvens H5	T508DRAFT_00326	Protein of unknown function (DUF1653)	No CCBD	0	none
S. dextrinisolvens H5	T508DRAFT_00326	Protein of unknown function (DUF1653)	No CCBD	0	none
S. dextrinisolvens H5	T508DRAFT_00327	Adenine deaminase	No CCBD	0	none
S. dextrinisolvens H5	T508DRAFT_00328	hypothetical protein	No CCBD	0	possibly ER
S. dextrinisolvens H5	T508DRAFT_00329	hypothetical protein	No CCBD	1e-05	possibly ER
S. dextrinisolvens H5	T508DRAFT_00330	Type II secretory pathway, component PulF	No CCBD	0	none
S. dextrinisolvens H5	T508DRAFT_00330	Type II secretory pathway, component PulF	No CCBD	0	none
S. dextrinisolvens H5	T508DRAFT_00331	hypothetical protein	CCBD (LGVDIFYVSN) found downstream	0	ER
S. dextrinisolvens H5	T508DRAFT_00332	camphor resistance protein CrcB	No CCBD	0	none
S. dextrinisolvens H5	T508DRAFT_00333	Serine phosphatase RsbU, regulator of sigma subunit	No CCBD	0	none
S. dextrinisolvens H5	T508DRAFT_00334	sigma-B regulation protein RsbU (phosphoserine phosphatase)	No CCBD	0	none
S. dextrinisolvens H5	T508DRAFT_00335	tRNA 2-thiouridine synthesizing protein A	No CCBD	0	possibly mitochondrial
S. dextrinisolvens H5	T508DRAFT_00336	Formate/nitrite transporter FocA, FNT family	No CCBD	1	none
S. dextrinisolvens H5	T508DRAFT_00337	putative transposase	No CCBD	0	not used
S. dextrinisolvens H5	T508DRAFT_00338	putative transposase	No CCBD	0	none
S. dextrinisolvens H5	T508DRAFT_00338	putative transposase	No CCBD	0	none
S. dextrinisolvens H5	T508DRAFT_00339	5'-nucleotidase, lipoprotein e(P4) family	No CCBD	0	none
S. dextrinisolvens H5	T508DRAFT_00340	peptide chain release factor 3	No CCBD	0.99999	none
S. dextrinisolvens H5	T508DRAFT_00341	TatD DNase family protein	No CCBD	0	none
S. dextrinisolvens H5	T508DRAFT_00342	phosphoserine phosphatase	CCBD (ILFCVTFVAN) in N-terminal region	0	not used
S. dextrinisolvens H5	T508DRAFT_00343	DNA repair protein RadA/Sms	No CCBD	0	possibly mitochondrial
S. dextrinisolvens H5	T508DRAFT_00343	DNA repair protein RadA/Sms	No CCBD	0	possibly mitochondrial
S. dextrinisolvens H5	T508DRAFT_00343	DNA repair protein RadA/Sms	No CCBD	0	possibly mitochondrial
S. dextrinisolvens H5	T508DRAFT_00344	regulator of sigma D	No CCBD	0	none
S. dextrinisolvens H5	T508DRAFT_00345	hypothetical protein	No CCBD	0	none
S. dextrinisolvens H5	T508DRAFT_00346	putative ATP-binding cassette transporter	No CCBD	0	none
S. dextrinisolvens H5	T508DRAFT_00347	hypothetical protein	No CCBD	0	ER
S. dextrinisolvens H5	T508DRAFT_00348	murein DD-endopeptidase	No CCBD	0.00022	ER
S. dextrinisolvens H5	T508DRAFT_00349	hypothetical protein	No CCBD	0.99204	ER
S. dextrinisolvens H5	T508DRAFT_00350	hypothetical protein	No CCBD	0.31165	possibly ER
S. dextrinisolvens H5	T508DRAFT_00351	phosphoribosylamine--glycine ligase	CCBD (ISLFINMVDN) found downstream	0	possibly ER
S. dextrinisolvens H5	T508DRAFT_00352	IMP cyclohydrolase (EC 3.5.4.10)/phosphoribosylaminoimidazolecarboxamide formyltransferase (EC 2.1.2.3)	No CCBD	0	not used
S. dextrinisolvens H5	T508DRAFT_00353	DNA-binding protein HU-beta	No CCBD	0.56741	none
S. dextrinisolvens H5	T508DRAFT_00354	phosphoglucomutase	No CCBD	0	none
S. dextrinisolvens H5	T508DRAFT_00355	hypothetical protein	No CCBD	0	ER
S. dextrinisolvens H5	T508DRAFT_00356	putative glutamine transport system substrate-binding protein	No CCBD	0.0013	none
S. dextrinisolvens H5	T508DRAFT_00356	putative glutamine transport system substrate-binding protein	No CCBD	0.0013	none
S. dextrinisolvens H5	T508DRAFT_00356	putative glutamine transport system substrate-binding protein	No CCBD	0.0013	none
S. dextrinisolvens H5	T508DRAFT_00357	D-alanyl-D-alanine carboxypeptidase	No CCBD	0	not used
S. dextrinisolvens H5	T508DRAFT_00358	alanine or glycine:cation symporter, AGCS family	No CCBD	0	ER
S. dextrinisolvens H5	T508DRAFT_00359	energy-coupling factor transport system substrate-specific component	No CCBD	0.99147	none
S. dextrinisolvens H5	T508DRAFT_00360	membrane protein DedA, SNARE-associated domain	No CCBD	0.99999	none
S. dextrinisolvens H5	T508DRAFT_00361	tRNA (cytidine/uridine-2'-O-)-methyltransferase	No CCBD	0.02535	not used
S. dextrinisolvens H5	T508DRAFT_00362	DNA segregation ATPase FtsK/SpoIIIE and related proteins	No CCBD	0	none
S. dextrinisolvens H5	T508DRAFT_00363	outer membrane lipoprotein carrier protein	No CCBD	0	none
S. dextrinisolvens H5	T508DRAFT_00363	outer membrane lipoprotein carrier protein	No CCBD	0	none
S. dextrinisolvens H5	T508DRAFT_00364	putative ATPase	No CCBD	0	ER
S. dextrinisolvens H5	T508DRAFT_00365	hypothetical protein	No CCBD	0	not used
S. dextrinisolvens H5	T508DRAFT_00366	3-deoxy-D-manno-octulosonic-acid transferase	No CCBD	0	ER
S. dextrinisolvens H5	T508DRAFT_00367	Putative NADPH-quinone reductase (modulator of drug activity B)	No CCBD	0	ER
S. dextrinisolvens H5	T508DRAFT_00368	3-deoxy-D-manno-octulosonic acid kinase	No CCBD	0.00869	none
S. dextrinisolvens H5	T508DRAFT_00369	heptosyltransferase I	No CCBD	0	none
S. dextrinisolvens H5	T508DRAFT_00370	Phosphopantetheine adenylyltransferase	No CCBD	1e-05	none
S. dextrinisolvens H5	T508DRAFT_00370	Phosphopantetheine adenylyltransferase	No CCBD	1e-05	none
S. dextrinisolvens H5	T508DRAFT_00370	Phosphopantetheine adenylyltransferase	No CCBD	1e-05	none
S. dextrinisolvens H5	T508DRAFT_00371	DNA-(apurinic or apyrimidinic site) lyase	No CCBD	0.99996	none
S. dextrinisolvens H5	T508DRAFT_00372	No annotation	CCBD (IDSSVFCVSN) found downstream	0	possibly mitochondrial
S. dextrinisolvens H5	T508DRAFT_00373	putative tricarboxylic transport membrane protein	No CCBD	0.99996	none
S. dextrinisolvens H5	T508DRAFT_00374	Tripartite tricarboxylate transporter TctB family protein	No CCBD	0	possibly mitochondrial
S. dextrinisolvens H5	T508DRAFT_00375	Tripartite-type tricarboxylate transporter, receptor component TctC	No CCBD	0.28432	none
S. dextrinisolvens H5	T508DRAFT_00376	phosphate:Na+ symporter	No CCBD	0	ER
S. dextrinisolvens H5	T508DRAFT_00377	glycyl-tRNA synthetase alpha chain	No CCBD	0	none
S. dextrinisolvens H5	T508DRAFT_00378	glycyl-tRNA synthetase beta chain	CCBD (LKSQIAVILN) found downstream	0	ER
S. dextrinisolvens H5	T508DRAFT_00379	DNA gyrase subunit B	No CCBD	0.00084	none	YES
S. dextrinisolvens H5	T508DRAFT_00380	DNA replication and repair protein RecF	No CCBD	2e-05	none
S. dextrinisolvens H5	T508DRAFT_00381	DNA polymerase-3 subunit beta	No CCBD	0.00627	mitochondrial
S. dextrinisolvens H5	T508DRAFT_00382	chromosomal replication initiator protein	No CCBD	0	none
S. dextrinisolvens H5	T508DRAFT_00383	large subunit ribosomal protein L34	No CCBD	0	mitochondrial
S. dextrinisolvens H5	T508DRAFT_00383	large subunit ribosomal protein L34	No CCBD	0	mitochondrial
S. dextrinisolvens H5	T508DRAFT_00384	ribonuclease P protein component	No CCBD	0	none
S. dextrinisolvens H5	T508DRAFT_00385	protein translocase subunit yidC	No CCBD	2e-05	none
S. dextrinisolvens H5	T508DRAFT_00386	tRNA modification GTPase trmE	No CCBD	0.00155	none
S. dextrinisolvens H5	T508DRAFT_00387	Uncharacterized lipoprotein YmbA	No CCBD	0	none
S. dextrinisolvens H5	T508DRAFT_00388	paraquat-inducible protein B	CCBD (FPGLVLAILN) found downstream	0.02048	none
S. dextrinisolvens H5	T508DRAFT_00389	paraquat-inducible protein A	No CCBD	0	not used
S. dextrinisolvens H5	T508DRAFT_00390	anaerobic ribonucleoside-triphosphate reductase activating protein	No CCBD	0	none
S. dextrinisolvens H5	T508DRAFT_00390	anaerobic ribonucleoside-triphosphate reductase activating protein	No CCBD	0	none
S. dextrinisolvens H5	T508DRAFT_00391	Oxygen-sensitive ribonucleoside-triphosphate reductase	No CCBD	0	ER
S. dextrinisolvens H5	T508DRAFT_00392	ribonucleoside-triphosphate reductase class III catalytic subunit	No CCBD	0.99999	none
S. dextrinisolvens H5	T508DRAFT_00393	conserved hypothetical protein, PP_1857 family	No CCBD	0	ER
S. dextrinisolvens H5	T508DRAFT_00394	translation elongation factor P (EF-P)	No CCBD	0	not used
S. dextrinisolvens H5	T508DRAFT_00395	Predicted N-acetyltransferase YhbS	No CCBD	0	none
S. dextrinisolvens H5	T508DRAFT_00396	tRNA uridine 5-carboxymethylaminomethyl modification enzyme	No CCBD	5e-05	none
S. dextrinisolvens H5	T508DRAFT_00396	tRNA uridine 5-carboxymethylaminomethyl modification enzyme	No CCBD	5e-05	none
S. dextrinisolvens H5	T508DRAFT_00396	tRNA uridine 5-carboxymethylaminomethyl modification enzyme	No CCBD	5e-05	none
S. dextrinisolvens H5	T508DRAFT_00397	16S rRNA m(7)G-527 methyltransferase	CCBD (IRTKIASVQN) in N-terminal region	0.98644	none
S. dextrinisolvens H5	T508DRAFT_00398	chromosome partitioning protein	No CCBD	0	none
S. dextrinisolvens H5	T508DRAFT_00398	chromosome partitioning protein	No CCBD	0	none
S. dextrinisolvens H5	T508DRAFT_00399	ParB/RepB/Spo0J family partition protein	No CCBD	1	none
S. dextrinisolvens H5	T508DRAFT_00399	ParB/RepB/Spo0J family partition protein	No CCBD	1	none
S. dextrinisolvens H5	T508DRAFT_00400	hypothetical protein	No CCBD	1	none
S. dextrinisolvens H5	T508DRAFT_00401	ATP synthase F0 subcomplex A subunit	No CCBD	0	none
S. dextrinisolvens H5	T508DRAFT_00401	ATP synthase F0 subcomplex A subunit	No CCBD	0	none
S. dextrinisolvens H5	T508DRAFT_00402	F-type H+-transporting ATPase subunit c	No CCBD	0	none
S. dextrinisolvens H5	T508DRAFT_00403	ATP synthase F0 subcomplex B subunit	No CCBD	1e-05	none
S. dextrinisolvens H5	T508DRAFT_00403	ATP synthase F0 subcomplex B subunit	No CCBD	1e-05	none
S. dextrinisolvens H5	T508DRAFT_00404	F-type H+-transporting ATPase subunit delta	No CCBD	0	none
S. dextrinisolvens H5	T508DRAFT_00404	F-type H+-transporting ATPase subunit delta	No CCBD	0	none
S. dextrinisolvens H5	T508DRAFT_00405	F-type H+-transporting ATPase subunit alpha	No CCBD	1	none
S. dextrinisolvens H5	T508DRAFT_00406	F-type H+-transporting ATPase subunit gamma	No CCBD	0	not used
S. dextrinisolvens H5	T508DRAFT_00407	ATP synthase F1 subcomplex beta subunit	No CCBD	0.99178	none
S. dextrinisolvens H5	T508DRAFT_00408	F-type H+-transporting ATPase subunit epsilon	CCBD (LQAAVIDVHN) in N-terminal region	0	ER
S. dextrinisolvens H5	T508DRAFT_00409	serine transporter	No CCBD	0.01301	possibly ER
S. dextrinisolvens H5	T508DRAFT_00410	L-serine ammonia-lyase (EC 4.3.1.17)	No CCBD	0	possibly mitochondrial
S. dextrinisolvens H5	T508DRAFT_00411	16S rRNA (guanine966-N2)-methyltransferase	No CCBD	0.00237	none
S. dextrinisolvens H5	T508DRAFT_00412	signal recognition particle-docking protein FtsY	No CCBD	0	none
S. dextrinisolvens H5	T508DRAFT_00413	RNA polymerase, sigma 32 subunit, RpoH	No CCBD	0	ER	YES
S. dextrinisolvens H5	T508DRAFT_00414	UPF0042 nucleotide-binding protein	No CCBD	0	not used
S. dextrinisolvens H5	T508DRAFT_00415	PTS IIA-like nitrogen-regulatory protein PtsN	No CCBD	0.64719	possibly mitochondrial	YES
S. dextrinisolvens H5	T508DRAFT_00416	putative sigma-54 modulation protein	No CCBD	0	possibly mitochondrial
S. dextrinisolvens H5	T508DRAFT_00416	putative sigma-54 modulation protein	No CCBD	0	possibly mitochondrial
S. dextrinisolvens H5	T508DRAFT_00417	Predicted metal-dependent hydrolase, TIM-barrel fold	No CCBD	0	ER
S. dextrinisolvens H5	T508DRAFT_00418	hypothetical protein	No CCBD	0	ER
S. dextrinisolvens H5	T508DRAFT_00419	Putative NADPH-quinone reductase (modulator of drug activity B)	No CCBD	0	none
S. dextrinisolvens H5	T508DRAFT_00420	Uncharacterized conserved protein YciI, contains a putative active-site phosphohistidine	No CCBD	0.99932	none
S. dextrinisolvens H5	T508DRAFT_00421	Predicted oxidoreductase	CCBD (FIHSIFAIPN) in expected region	0	none
S. dextrinisolvens H5	T508DRAFT_00422	Quinol monooxygenase YgiN	No CCBD	0	ER
S. dextrinisolvens H5	T508DRAFT_00423	transcriptional regulator, TetR family	No CCBD	0	ER
S. dextrinisolvens H5	T508DRAFT_00424	RNA polymerase, sigma 54 subunit, RpoN/SigL	No CCBD	0	none
S. dextrinisolvens H5	T508DRAFT_00425	lipopolysaccharide export system ATP-binding protein	No CCBD	0.0003	none
S. dextrinisolvens H5	T508DRAFT_00426	lipopolysaccharide export system protein LptA	No CCBD	0	none
S. dextrinisolvens H5	T508DRAFT_00427	LPS export ABC transporter protein LptC	No CCBD	1	possibly mitochondrial
S. dextrinisolvens H5	T508DRAFT_00428	3-deoxy-D-manno-octulosonate 8-phosphate phosphatase (KDO 8-P phosphatase)	No CCBD	0	none
S. dextrinisolvens H5	T508DRAFT_00429	phospholipid/cholesterol/gamma-HCH transport system ATP-binding protein	No CCBD	0.00011	none
S. dextrinisolvens H5	T508DRAFT_00430	phospholipid/cholesterol/gamma-HCH transport system permease protein	No CCBD	5e-05	not used
S. dextrinisolvens H5	T508DRAFT_00431	phospholipid/cholesterol/gamma-HCH transport system substrate-binding protein	No CCBD	0	ER
S. dextrinisolvens H5	T508DRAFT_00432	phospholipid transport system substrate-binding protein	No CCBD	0	none
S. dextrinisolvens H5	T508DRAFT_00433	phospholipid transport system transporter-binding protein	No CCBD	1	none
S. dextrinisolvens H5	T508DRAFT_00434	ribosome-associated protein	No CCBD	0	none
S. dextrinisolvens H5	T508DRAFT_00435	Protein of unknown function (DUF2750)	No CCBD	0	none
S. dextrinisolvens H5	T508DRAFT_00436	excinuclease ABC subunit A	No CCBD	2e-05	ER
S. dextrinisolvens H5	T508DRAFT_00437	single-strand DNA-binding protein	No CCBD	0	ER
S. dextrinisolvens H5	T508DRAFT_00438	rod shape-determining protein MreB	No CCBD	0	ER
S. dextrinisolvens H5	T508DRAFT_00439	rod shape-determining protein MreC	No CCBD	0	ER
S. dextrinisolvens H5	T508DRAFT_00440	rod shape-determining protein MreD	No CCBD	0.66252	none
S. dextrinisolvens H5	T508DRAFT_00441	septum formation protein	No CCBD	0.9991	none
S. dextrinisolvens H5	T508DRAFT_00442	microcin-processing peptidase 2. Unknown type peptidase. MEROPS family U62	No CCBD	0	mitochondrial
S. dextrinisolvens H5	T508DRAFT_00443	6-phosphogluconate dehydratase	No CCBD	0.00064	ER
S. dextrinisolvens H5	T508DRAFT_00444	gluconokinase	No CCBD	0	possibly ER
S. dextrinisolvens H5	T508DRAFT_00444	gluconokinase	No CCBD	0	possibly ER
S. dextrinisolvens H5	T508DRAFT_00445	TRAP-type C4-dicarboxylate transport system, small permease component	No CCBD	1	not used
S. dextrinisolvens H5	T508DRAFT_00446	TRAP transporter, DctM subunit	No CCBD	0.09108	none
S. dextrinisolvens H5	T508DRAFT_00447	tripartite ATP-independent transporter solute receptor, DctP family	No CCBD	0	not used
S. dextrinisolvens H5	T508DRAFT_00448	bile acid:Na+ symporter, BASS family	No CCBD	0	none	YES
S. dextrinisolvens H5	T508DRAFT_00448	bile acid:Na+ symporter, BASS family	No CCBD	0	none	YES
S. dextrinisolvens H5	T508DRAFT_00449	bile acid:Na+ symporter, BASS family	No CCBD	2e-05	none
S. dextrinisolvens H5	T508DRAFT_00450	PmbA protein	No CCBD	0	not used
S. dextrinisolvens H5	T508DRAFT_00451	flagellar FliL protein	No CCBD	1	none
S. dextrinisolvens H5	T508DRAFT_00452	glycerol-3-phosphate acyltransferase	No CCBD	0.00042	none
S. dextrinisolvens H5	T508DRAFT_00453	ferrous-iron efflux pump FieF	No CCBD	0.00522	none
S. dextrinisolvens H5	T508DRAFT_00454	serine O-acetyltransferase (EC 2.3.1.30)	No CCBD	0	not used
S. dextrinisolvens H5	T508DRAFT_00454	serine O-acetyltransferase (EC 2.3.1.30)	No CCBD	0	not used
S. dextrinisolvens H5	T508DRAFT_00455	PTS system, fructose-specific IIC component	No CCBD	0	none
S. dextrinisolvens H5	T508DRAFT_00456	hypothetical protein	CCBD (LNEKIDSVVN) in N-terminal region	0.0013	none
S. dextrinisolvens H5	T508DRAFT_00457	ATP-dependent HslUV protease ATP-binding subunit HslU	No CCBD	0	not used
S. dextrinisolvens H5	T508DRAFT_00458	ATP-dependent HslUV protease, peptidase subunit HslV	No CCBD	0	not used
S. dextrinisolvens H5	T508DRAFT_00459	hypothetical protein	No CCBD	0	none
S. dextrinisolvens H5	T508DRAFT_00460	arginyl-tRNA synthetase	No CCBD	0	none
S. dextrinisolvens H5	T508DRAFT_00460	arginyl-tRNA synthetase	No CCBD	0	none
S. dextrinisolvens H5	T508DRAFT_00460	arginyl-tRNA synthetase	No CCBD	0	none
S. dextrinisolvens H5	T508DRAFT_00461	replication restart DNA helicase PriA	No CCBD	0	none
S. dextrinisolvens H5	T508DRAFT_00462	LSU ribosomal protein L31P	No CCBD	0	none
S. dextrinisolvens H5	T508DRAFT_00463	malate dehydrogenase (oxaloacetate-decarboxylating)(NADP+)	No CCBD	0	none
S. dextrinisolvens H5	T508DRAFT_00463	malate dehydrogenase (oxaloacetate-decarboxylating)(NADP+)	No CCBD	0	none
S. dextrinisolvens H5	T508DRAFT_00463	malate dehydrogenase (oxaloacetate-decarboxylating)(NADP+)	No CCBD	0	none
S. dextrinisolvens H5	T508DRAFT_00464	transposase, IS4 family	No CCBD	0	ER
S. dextrinisolvens H5	T508DRAFT_00465	tRNA (uracil-5-)-methyltransferase	No CCBD	0.97419	none
S. dextrinisolvens H5	T508DRAFT_00465	tRNA (uracil-5-)-methyltransferase	No CCBD	0.97419	none
S. dextrinisolvens H5	T508DRAFT_00466	glutamate racemase	No CCBD	0	none
S. dextrinisolvens H5	T508DRAFT_00467	Uncharacterized protein conserved in bacteria	No CCBD	0	none
S. dextrinisolvens H5	T508DRAFT_00468	acetolactate synthase, small subunit	No CCBD	1	not used
S. dextrinisolvens H5	T508DRAFT_00469	acetolactate synthase, large subunit	No CCBD	0.22825	none
S. dextrinisolvens H5	T508DRAFT_00470	Suppressor of fused protein (SUFU)	No CCBD	0.00021	none
S. dextrinisolvens H5	T508DRAFT_00471	acetolactate synthase, small subunit	No CCBD	0	none
S. dextrinisolvens H5	T508DRAFT_00472	acetolactate synthase, large subunit	No CCBD	1	none
S. dextrinisolvens H5	T508DRAFT_00473	Protein-S-isoprenylcysteine O-methyltransferase Ste14	No CCBD	0	ER
S. dextrinisolvens H5	T508DRAFT_00474	FAD/FMN-containing dehydrogenase	No CCBD	0	not used
S. dextrinisolvens H5	T508DRAFT_00475	No annotation	No CCBD	0	ER
S. dextrinisolvens H5	T508DRAFT_00476	No annotation	No CCBD	0	none
S. dextrinisolvens H5	T508DRAFT_00476	No annotation	No CCBD	0	none
S. dextrinisolvens H5	T508DRAFT_00476	No annotation	No CCBD	0	none
S. dextrinisolvens H5	T508DRAFT_00477	No annotation	No CCBD	0	ER
S. dextrinisolvens H5	T508DRAFT_00478	No annotation	No CCBD	0.0014	none
S. dextrinisolvens H5	T508DRAFT_00479	No annotation	No CCBD	0.06702	none
S. dextrinisolvens H5	T508DRAFT_00480	haloacid dehalogenase-like hydrolase	No CCBD	0	not used
S. dextrinisolvens H5	T508DRAFT_00481	hypothetical protein	CCBD (MKLIIIAVGN) in N-terminal region	0	none
S. dextrinisolvens H5	T508DRAFT_00482	cell filamentation protein	No CCBD	0	not used
S. dextrinisolvens H5	T508DRAFT_00482	cell filamentation protein	No CCBD	0	not used
S. dextrinisolvens H5	T508DRAFT_00483	tRNA-2-methylthio-N6-dimethylallyladenosine synthase	No CCBD	1	none
S. dextrinisolvens H5	T508DRAFT_00484	phosphate starvation-inducible protein PhoH	No CCBD	0	not used
S. dextrinisolvens H5	T508DRAFT_00485	probable rRNA maturation factor	No CCBD	0.00365	ER
S. dextrinisolvens H5	T508DRAFT_00486	magnesium and cobalt transporter	No CCBD	0	ER
S. dextrinisolvens H5	T508DRAFT_00487	apolipoprotein N-acyltransferase	No CCBD	0	none
S. dextrinisolvens H5	T508DRAFT_00488	hypothetical protein	No CCBD	1	none
S. dextrinisolvens H5	T508DRAFT_00489	L,D-transpeptidase YbiS	No CCBD	1	none
S. dextrinisolvens H5	T508DRAFT_00490	leucyl-tRNA synthetase	No CCBD	0.00082	none
S. dextrinisolvens H5	T508DRAFT_00491	Outer membrane lipoprotein LptE/RlpB (LPS assembly)	No CCBD	0	none
S. dextrinisolvens H5	T508DRAFT_00492	DNA polymerase III, delta subunit	No CCBD	0	none
S. dextrinisolvens H5	T508DRAFT_00493	nicotinate-nucleotide adenylyltransferase	No CCBD	0	ER
S. dextrinisolvens H5	T508DRAFT_00494	ribosome-associated protein	No CCBD	0.00129	none
S. dextrinisolvens H5	T508DRAFT_00495	23S rRNA (pseudouridine1915-N3)-methyltransferase	No CCBD	0	none
S. dextrinisolvens H5	T508DRAFT_00495	23S rRNA (pseudouridine1915-N3)-methyltransferase	No CCBD	0	none
S. dextrinisolvens H5	T508DRAFT_00496	penicillin-binding protein 2	No CCBD	0	none
S. dextrinisolvens H5	T508DRAFT_00497	rod shape determining protein RodA	No CCBD	0.00222	none
S. dextrinisolvens H5	T508DRAFT_00498	membrane-bound lytic murein transglycosylase B	No CCBD	1	none
S. dextrinisolvens H5	T508DRAFT_00499	rare lipoprotein A	No CCBD	0	possibly mitochondrial
S. dextrinisolvens H5	T508DRAFT_00500	penicillin-binding protein 6. Serine peptidase. MEROPS family S11	No CCBD	0	none
S. dextrinisolvens H5	T508DRAFT_00500	penicillin-binding protein 6. Serine peptidase. MEROPS family S11	No CCBD	0	none
S. dextrinisolvens H5	T508DRAFT_00501	Putative lipoic acid-binding regulatory protein	No CCBD	0	none
S. dextrinisolvens H5	T508DRAFT_00502	protein SanA, affects membrane permeability for vancomycin	No CCBD	1e-05	none
S. dextrinisolvens H5	T508DRAFT_00503	DNA adenine methylase	No CCBD	0.01392	none
S. dextrinisolvens H5	T508DRAFT_00504	Predicted neuraminidase (sialidase)	No CCBD	0	none	YES
S. dextrinisolvens H5	T508DRAFT_00505	YhcH/YjgK/YiaL family protein	No CCBD	0	none
S. dextrinisolvens H5	T508DRAFT_00506	TRAP transporter, 4TM/12TM fusion protein	No CCBD	0	none
S. dextrinisolvens H5	T508DRAFT_00507	hypothetical protein	CCBD (IRGKVKFIDN) found downstream	0	none
S. dextrinisolvens H5	T508DRAFT_00507	hypothetical protein	CCBD (IRGKVKFIDN) found downstream	0	none
S. dextrinisolvens H5	T508DRAFT_00508	transcriptional regulator, DeoR family	No CCBD	0.99999	ER
S. dextrinisolvens H5	T508DRAFT_00509	Uncharacterized conserved protein YgbK, DUF1537 family	No CCBD	1	possibly mitochondrial
S. dextrinisolvens H5	T508DRAFT_00510	4-hydroxythreonine-4-phosphate dehydrogenase	No CCBD	0	none
S. dextrinisolvens H5	T508DRAFT_00511	4-hydroxy-tetrahydrodipicolinate synthase	No CCBD	0.00015	none
S. dextrinisolvens H5	T508DRAFT_00512	Alcohol dehydrogenase, class IV	CCBD (LGKSIRQIMN) in expected region	0.02077	none
S. dextrinisolvens H5	T508DRAFT_00513	DNA adenine methylase	No CCBD	0	none
S. dextrinisolvens H5	T508DRAFT_00513	DNA adenine methylase	No CCBD	0	none
S. dextrinisolvens H5	T508DRAFT_00513	DNA adenine methylase	No CCBD	0	none
S. dextrinisolvens H5	T508DRAFT_00514	large subunit ribosomal protein L9	No CCBD	0	none
S. dextrinisolvens H5	T508DRAFT_00515	SSU ribosomal protein S18P	No CCBD	0	none
S. dextrinisolvens H5	T508DRAFT_00516	SSU ribosomal protein S6P	No CCBD	0	not used
S. dextrinisolvens H5	T508DRAFT_00517	23S rRNA Gm-2251 2'-O-methyltransferase (EC 2.1.1.185)	No CCBD	0.0001	none
S. dextrinisolvens H5	T508DRAFT_00518	ribonuclease R	No CCBD	2e-05	none
S. dextrinisolvens H5	T508DRAFT_00519	oxygen-independent coproporphyrinogen-3 oxidase	No CCBD	0	none
S. dextrinisolvens H5	T508DRAFT_00520	XTP/dITP diphosphohydrolase	No CCBD	0.04941	none
S. dextrinisolvens H5	T508DRAFT_00521	dihydrolipoamide dehydrogenase	No CCBD	0	mitochondrial
S. dextrinisolvens H5	T508DRAFT_00522	Tripartite-type tricarboxylate transporter, receptor component TctC	No CCBD	1	none
S. dextrinisolvens H5	T508DRAFT_00523	putative MFS transporter, AGZA family, xanthine/uracil permease	No CCBD	0	none
S. dextrinisolvens H5	T508DRAFT_00524	haloacid dehalogenase superfamily, subfamily IA, variant 3 with third motif having DD or ED/beta-phosphoglucomutase family hydrolase	No CCBD	0	not used
S. dextrinisolvens H5	T508DRAFT_00525	starch phosphorylase	No CCBD	0.00108	none
S. dextrinisolvens H5	T508DRAFT_00526	flagellar biosynthetic protein FlhB	No CCBD	0.71487	none
S. dextrinisolvens H5	T508DRAFT_00527	topoisomerase-4 subunit B	No CCBD	1e-05	none
S. dextrinisolvens H5	T508DRAFT_00528	hypothetical protein	No CCBD	0	ER
S. dextrinisolvens H5	T508DRAFT_00529	hypothetical protein	No CCBD	0	ER
S. dextrinisolvens H5	T508DRAFT_00530	two-component system, OmpR family, sensor kinase	No CCBD	0	not used
S. dextrinisolvens H5	T508DRAFT_00531	two-component system, OmpR family, response regulator	No CCBD	0.99998	none
S. dextrinisolvens H5	T508DRAFT_00532	hypothetical protein	No CCBD	0	mitochondrial
S. dextrinisolvens H5	T508DRAFT_00532	hypothetical protein	No CCBD	0	mitochondrial
S. dextrinisolvens H5	T508DRAFT_00532	hypothetical protein	No CCBD	0	mitochondrial
S. dextrinisolvens H5	T508DRAFT_00533	Icc protein	CCBD (LQRFIDLINN) found downstream	0	none
S. dextrinisolvens H5	T508DRAFT_00534	ADP-ribose pyrophosphatase	No CCBD	0	none
S. dextrinisolvens H5	T508DRAFT_00535	dihydroorotase	No CCBD	0	none
S. dextrinisolvens H5	T508DRAFT_00536	tryptophanyl-tRNA synthetase	No CCBD	0.00108	none
S. dextrinisolvens H5	T508DRAFT_00537	phosphoglycolate phosphatase	No CCBD	0	none
S. dextrinisolvens H5	T508DRAFT_00538	ribulose-phosphate 3-epimerase	No CCBD	8e-05	none
S. dextrinisolvens H5	T508DRAFT_00539	Sporulation related domain-containing protein	No CCBD	1e-05	none
S. dextrinisolvens H5	T508DRAFT_00540	3-dehydroquinate synthase	No CCBD	0.00151	none
S. dextrinisolvens H5	T508DRAFT_00541	shikimate kinase	No CCBD	1	none
S. dextrinisolvens H5	T508DRAFT_00542	acid phosphatase (class A)	No CCBD	0	none	YES
S. dextrinisolvens H5	T508DRAFT_00543	MFS transporter, NHS family, nucleoside permease	No CCBD	0.99997	none	YES
S. dextrinisolvens H5	T508DRAFT_00544	penicillin-binding protein 1A	No CCBD	0.99999	not used
S. dextrinisolvens H5	T508DRAFT_00545	hypothetical protein	No CCBD	0	none
S. dextrinisolvens H5	T508DRAFT_00546	type VI secretion system protein VasG	No CCBD	0	none
S. dextrinisolvens H5	T508DRAFT_00547	type VI secretion protein, VC_A0111 family	No CCBD	0	ER
S. dextrinisolvens H5	T508DRAFT_00548	type VI secretion protein, VC_A0110 family	No CCBD	0	ER
S. dextrinisolvens H5	T508DRAFT_00549	type VI secretion system protein ImpF	No CCBD	0.00077	none
S. dextrinisolvens H5	T508DRAFT_00550	type VI secretion system secreted protein Hcp	CCBD (LMGAVMRIRN) found downstream	0	none
S. dextrinisolvens H5	T508DRAFT_00551	type VI secretion system protein ImpC	No CCBD	0.2825	none
S. dextrinisolvens H5	T508DRAFT_00552	type VI secretion system protein ImpB	No CCBD	0	ER
S. dextrinisolvens H5	T508DRAFT_00553	type VI secretion-associated protein, ImpA family	No CCBD	0	none
S. dextrinisolvens H5	T508DRAFT_00554	type VI secretion system secreted protein Hcp	No CCBD	0	none
S. dextrinisolvens H5	T508DRAFT_00555	hypothetical protein	No CCBD	0	none
S. dextrinisolvens H5	T508DRAFT_00556	hypothetical protein	No CCBD	0.99996	none
S. dextrinisolvens H5	T508DRAFT_00557	hypothetical protein	No CCBD	2e-05	none
S. dextrinisolvens H5	T508DRAFT_00557	hypothetical protein	No CCBD	2e-05	none
S. dextrinisolvens H5	T508DRAFT_00558	hypothetical protein	No CCBD	1	none
S. dextrinisolvens H5	T508DRAFT_00558	hypothetical protein	No CCBD	1	none
S. dextrinisolvens H5	T508DRAFT_00559	hypothetical protein	No CCBD	0	none
S. dextrinisolvens H5	T508DRAFT_00560	Uncharacterized coiled-coil protein SlyX (sensitive to lysis X)	No CCBD	0	none
S. dextrinisolvens H5	T508DRAFT_00561	hypothetical protein	No CCBD	0.00108	none	YES
S. dextrinisolvens H5	T508DRAFT_00561	hypothetical protein	No CCBD	0.00108	none
S. dextrinisolvens H5	T508DRAFT_00562	hypothetical protein	No CCBD	0	none
S. dextrinisolvens H5	T508DRAFT_00563	hypothetical protein	No CCBD	0	none
S. dextrinisolvens H5	T508DRAFT_00564	asparaginyl-tRNA synthetase	No CCBD	6e-05	ER
S. dextrinisolvens H5	T508DRAFT_00565	Predicted AAA-ATPase	No CCBD	0	none
S. dextrinisolvens H5	T508DRAFT_00566	EamA-like transporter family protein	No CCBD	0	none
S. dextrinisolvens H5	T508DRAFT_00567	anthranilate synthase, component I	No CCBD	0.07841	none
S. dextrinisolvens H5	T508DRAFT_00568	anthranilate synthase component 2	No CCBD	0	none
S. dextrinisolvens H5	T508DRAFT_00569	Predicted nucleotidyltransferase	No CCBD	0	possibly ER
S. dextrinisolvens H5	T508DRAFT_00570	Predicted transcriptional regulator containing an HTH domain and an uncharacterized domain shared with the mammalian protein Schlafen	No CCBD	0	possibly mitochondrial
S. dextrinisolvens H5	T508DRAFT_00571	PD-(D/E)XK nuclease superfamily protein	No CCBD	0	none
S. dextrinisolvens H5	T508DRAFT_00572	PD-(D/E)XK nuclease superfamily protein	No CCBD	0.00939	none
S. dextrinisolvens H5	T508DRAFT_00573	7,8-dihydropterin-6-yl-methyl-4-(beta-D-ribofuranosyl)aminobenzene 5'-phosphate synthase	No CCBD	0	none
S. dextrinisolvens H5	T508DRAFT_00574	anthranilate phosphoribosyltransferase	No CCBD	0	not used
S. dextrinisolvens H5	T508DRAFT_00575	indole-3-glycerol phosphate synthase	No CCBD	0	ER
S. dextrinisolvens H5	T508DRAFT_00575	indole-3-glycerol phosphate synthase	No CCBD	0	ER
S. dextrinisolvens H5	T508DRAFT_00576	tryptophan synthase, beta chain (EC 4.2.1.20)	No CCBD	0.00067	none
S. dextrinisolvens H5	T508DRAFT_00577	tryptophan synthase, alpha chain	No CCBD	1	none
S. dextrinisolvens H5	T508DRAFT_00577	tryptophan synthase, alpha chain	No CCBD	1	none
S. dextrinisolvens H5	T508DRAFT_00578	Phosphoserine phosphatase	No CCBD	0	none
S. dextrinisolvens H5	T508DRAFT_00579	hypothetical protein	No CCBD	0	none
S. dextrinisolvens H5	T508DRAFT_00580	hypothetical protein	No CCBD	0	none
S. dextrinisolvens H5	T508DRAFT_00581	TonB family C-terminal domain-containing protein	No CCBD	0	none
S. dextrinisolvens H5	T508DRAFT_00582	biopolymer transport protein ExbD	No CCBD	0	none
S. dextrinisolvens H5	T508DRAFT_00583	Biopolymer transport protein ExbB/TolQ	No CCBD	0	none
S. dextrinisolvens H5	T508DRAFT_00584	Flavodoxin	No CCBD	0.99164	none
S. dextrinisolvens H5	T508DRAFT_00585	hypothetical protein	No CCBD	0.93599	none
S. dextrinisolvens H5	T508DRAFT_00586	energy-coupling factor transport system ATP-binding protein	No CCBD	0.99965	none
S. dextrinisolvens H5	T508DRAFT_00587	energy-coupling factor transport system permease protein	No CCBD	1	not used
S. dextrinisolvens H5	T508DRAFT_00588	energy-coupling factor transport system substrate-specific component	No CCBD	0	ER
S. dextrinisolvens H5	T508DRAFT_00589	hemoglobin/transferrin/lactoferrin receptor protein	No CCBD	0.96139	not used
S. dextrinisolvens H5	T508DRAFT_00590	oxygen-independent coproporphyrinogen-3 oxidase	No CCBD	0.99583	none
S. dextrinisolvens H5	T508DRAFT_00591	PD-(D/E)XK nuclease superfamily protein	No CCBD	0	none
S. dextrinisolvens H5	T508DRAFT_00592	MFS transporter, FSR family, fosmidomycin resistance protein	No CCBD	0.00069	ER
S. dextrinisolvens H5	T508DRAFT_00593	hypothetical protein	No CCBD	0	not used
S. dextrinisolvens H5	T508DRAFT_00594	Helix-turn-helix	No CCBD	0	none
S. dextrinisolvens H5	T508DRAFT_00595	hypothetical protein	No CCBD	0.36628	none
S. dextrinisolvens H5	T508DRAFT_00596	Predicted DNA-binding transcriptional regulator YafY, contains an HTH and WYL domains	No CCBD	0	none
S. dextrinisolvens H5	T508DRAFT_00597	Lecithin retinol acyltransferase	No CCBD	0	none
S. dextrinisolvens H5	T508DRAFT_00598	chromosomal replication initiator protein	No CCBD	0	none
S. dextrinisolvens H5	T508DRAFT_00598	chromosomal replication initiator protein	No CCBD	0	none
S. dextrinisolvens H5	T508DRAFT_00599	hypothetical protein	No CCBD	0	none
S. dextrinisolvens H5	T508DRAFT_00600	zinc-ribbon domain	No CCBD	0.0072	not used
S. dextrinisolvens H5	T508DRAFT_00601	hypothetical protein	No CCBD	0	none
S. dextrinisolvens H5	T508DRAFT_00602	hypothetical protein	No CCBD	0	possibly ER
S. dextrinisolvens H5	T508DRAFT_00603	3-phosphoshikimate 1-carboxyvinyltransferase	No CCBD	0	none
S. dextrinisolvens H5	T508DRAFT_00604	histidinol-phosphate aminotransferase	No CCBD	0.00223	none
S. dextrinisolvens H5	T508DRAFT_00605	diguanylate cyclase (GGDEF) domain-containing protein	No CCBD	0.50765	none
S. dextrinisolvens H5	T508DRAFT_00606	diguanylate cyclase (GGDEF) domain-containing protein	No CCBD	8e-05	none
S. dextrinisolvens H5	T508DRAFT_00607	diguanylate cyclase (GGDEF) domain-containing protein	No CCBD	0	possibly mitochondrial
S. dextrinisolvens H5	T508DRAFT_00608	hypothetical protein	No CCBD	0.00024	none
S. dextrinisolvens H5	T508DRAFT_00609	cysteine desulfurase	No CCBD	0	none
S. dextrinisolvens H5	T508DRAFT_00609	cysteine desulfurase	No CCBD	0	none
S. dextrinisolvens H5	T508DRAFT_00610	Modular FeS cluster scaffolding protein NifU	No CCBD	0	none
S. dextrinisolvens H5	T508DRAFT_00610	Modular FeS cluster scaffolding protein NifU	No CCBD	0	none
S. dextrinisolvens H5	T508DRAFT_00611	Lrp/AsnC family transcriptional regulator, leucine-responsive regulatory protein	No CCBD	7e-05	none
S. dextrinisolvens H5	T508DRAFT_00612	Cu+-exporting ATPase	No CCBD	4e-05	possibly mitochondrial
S. dextrinisolvens H5	T508DRAFT_00613	hypothetical protein	No CCBD	0	none
S. dextrinisolvens H5	T508DRAFT_00614	conserved hypothetical protein (putative transposase or invertase)	No CCBD	0	none
S. dextrinisolvens H5	T508DRAFT_00615	hypothetical protein	No CCBD	0.65981	ER
S. dextrinisolvens H5	T508DRAFT_00616	Cd2+/Zn2+-exporting ATPase	No CCBD	0	possibly ER
S. dextrinisolvens H5	T508DRAFT_00617	hypothetical protein	No CCBD	0	ER
S. dextrinisolvens H5	T508DRAFT_00618	ferrous iron transport protein B	No CCBD	0	none
S. dextrinisolvens H5	T508DRAFT_00619	ferrous iron transport protein A	No CCBD	0	ER
S. dextrinisolvens H5	T508DRAFT_00620	serine/threonine transporter	No CCBD	0	ER
S. dextrinisolvens H5	T508DRAFT_00621	hypothetical protein	No CCBD	0	ER
S. dextrinisolvens H5	T508DRAFT_00622	threonine synthase	No CCBD	0	none
S. dextrinisolvens H5	T508DRAFT_00623	homoserine kinase	No CCBD	0	none
S. dextrinisolvens H5	T508DRAFT_00624	aspartate kinase	No CCBD	0.99989	none
S. dextrinisolvens H5	T508DRAFT_00625	hypothetical protein	No CCBD	0	ER
S. dextrinisolvens H5	T508DRAFT_00626	triosephosphate isomerase	No CCBD	0	not used
S. dextrinisolvens H5	T508DRAFT_00627	6-phosphofructokinase	No CCBD	3e-05	none
S. dextrinisolvens H5	T508DRAFT_00627	6-phosphofructokinase	No CCBD	3e-05	none
S. dextrinisolvens H5	T508DRAFT_00628	hypothetical protein	No CCBD	0.99934	none
S. dextrinisolvens H5	T508DRAFT_00629	hypothetical protein	No CCBD	0.09631	none
S. dextrinisolvens H5	T508DRAFT_00629	hypothetical protein	No CCBD	0.09631	none
S. dextrinisolvens H5	T508DRAFT_00629	hypothetical protein	No CCBD	0.09631	none
S. dextrinisolvens H5	T508DRAFT_00630	hypothetical protein	No CCBD	0	possibly mitochondrial
S. dextrinisolvens H5	T508DRAFT_00631	TPR repeat	No CCBD	0.9801	none
S. dextrinisolvens H5	T508DRAFT_00632	surface protein	No CCBD	0	ER
S. dextrinisolvens H5	T508DRAFT_00633	No annotation	No CCBD	0.98365	ER
S. dextrinisolvens H5	T508DRAFT_00634	hypothetical protein	No CCBD	0.08747	none
S. dextrinisolvens H5	T508DRAFT_00635	Hemolysin activation/secretion protein	CCBD (FAGTIIKIYN) found downstream	0	possibly ER
S. dextrinisolvens H5	T508DRAFT_00636	filamentous hemagglutinin family N-terminal domain-containing protein	No CCBD	0	none
S. dextrinisolvens H5	T508DRAFT_00637	glucokinase	No CCBD	3e-05	none
S. dextrinisolvens H5	T508DRAFT_00637	glucokinase	No CCBD	3e-05	none
S. dextrinisolvens H5	T508DRAFT_00638	Transposase	No CCBD	1e-05	none
S. dextrinisolvens H5	T508DRAFT_00639	Transposase DDE domain-containing protein	No CCBD	0	ER	YES
S. dextrinisolvens H5	T508DRAFT_00640	anion transporter	CCBD (LDLEVIPVLN) found downstream	0.00038	none
S. dextrinisolvens H5	T508DRAFT_00641	protein gp37	No CCBD	0	ER
S. dextrinisolvens H5	T508DRAFT_00641	protein gp37	No CCBD	0	ER
S. dextrinisolvens H5	T508DRAFT_00642	PD-(D/E)XK nuclease superfamily protein	No CCBD	2e-05	none
S. dextrinisolvens H5	T508DRAFT_00643	Transposase and inactivated derivatives	No CCBD	0	possibly mitochondrial
S. dextrinisolvens H5	T508DRAFT_00644	RNA polymerase primary sigma factor	No CCBD	0	none
S. dextrinisolvens H5	T508DRAFT_00645	DNA-binding regulatory protein, YebC/PmpR family	No CCBD	0	none
S. dextrinisolvens H5	T508DRAFT_00646	aspartyl-tRNA synthetase	No CCBD	0.04008	none
S. dextrinisolvens H5	T508DRAFT_00646	aspartyl-tRNA synthetase	No CCBD	0.04008	none
S. dextrinisolvens H5	T508DRAFT_00647	polar amino acid transport system substrate-binding protein	No CCBD	0.84671	none
S. dextrinisolvens H5	T508DRAFT_00647	polar amino acid transport system substrate-binding protein	No CCBD	0.84671	none
S. dextrinisolvens H5	T508DRAFT_00648	Protein of unknown function (DUF1311)	No CCBD	0	ER
S. dextrinisolvens H5	T508DRAFT_00649	aspartate racemase	No CCBD	0	none
S. dextrinisolvens H5	T508DRAFT_00650	amino acid ABC transporter substrate-binding protein, PAAT family	No CCBD	0.00033	none
S. dextrinisolvens H5	T508DRAFT_00651	No annotation	No CCBD	0	possibly mitochondrial
S. dextrinisolvens H5	T508DRAFT_00652	No annotation	No CCBD	0.28213	none
S. dextrinisolvens H5	T508DRAFT_00653	L-aspartate oxidase	No CCBD	0	none
S. dextrinisolvens H5	T508DRAFT_00653	L-aspartate oxidase	No CCBD	0	none
S. dextrinisolvens H5	T508DRAFT_00654	RNA polymerase, sigma-24 subunit, RpoE	No CCBD	0.99886	none	YES
S. dextrinisolvens H5	T508DRAFT_00655	Negative regulator of sigma E activity	No CCBD	0	none
S. dextrinisolvens H5	T508DRAFT_00656	sigma E regulatory protein, MucB/RseB	No CCBD	0.99997	none
S. dextrinisolvens H5	T508DRAFT_00657	GTP-binding protein LepA	No CCBD	0.97513	none
S. dextrinisolvens H5	T508DRAFT_00658	signal peptidase I	No CCBD	0	not used
S. dextrinisolvens H5	T508DRAFT_00659	ribonuclease-3	No CCBD	3e-05	none
S. dextrinisolvens H5	T508DRAFT_00659	ribonuclease-3	No CCBD	3e-05	none
S. dextrinisolvens H5	T508DRAFT_00660	GTP-binding protein Era	No CCBD	0	none
S. dextrinisolvens H5	T508DRAFT_00661	DNA replication and repair protein RecO	No CCBD	0.98906	none
S. dextrinisolvens H5	T508DRAFT_00661	DNA replication and repair protein RecO	No CCBD	0.98906	none
S. dextrinisolvens H5	T508DRAFT_00662	23S rRNA (uracil1939-C5)-methyltransferase	CCBD (LIHNIKVIKN) in N-terminal region	0	none
S. dextrinisolvens H5	T508DRAFT_00662	23S rRNA (uracil1939-C5)-methyltransferase	CCBD (LIHNIKVIKN) in N-terminal region	0	none
S. dextrinisolvens H5	T508DRAFT_00663	GTP pyrophosphokinase	No CCBD	0	none
S. dextrinisolvens H5	T508DRAFT_00664	CTP synthase	No CCBD	0	not used	YES
S. dextrinisolvens H5	T508DRAFT_00665	cell division protein FtsB	No CCBD	0.99958	none
S. dextrinisolvens H5	T508DRAFT_00666	2-C-methyl-D-erythritol 4-phosphate cytidylyltransferase	No CCBD	0	none
S. dextrinisolvens H5	T508DRAFT_00667	2-C-methyl-D-erythritol 2,4-cyclodiphosphate synthase	No CCBD	1	none
S. dextrinisolvens H5	T508DRAFT_00668	membrane protein YqaA, SNARE-associated domain	No CCBD	0	possibly mitochondrial
S. dextrinisolvens H5	T508DRAFT_00669	lipoprotein NlpD	No CCBD	0	possibly mitochondrial	YES
S. dextrinisolvens H5	T508DRAFT_00670	RNA polymerase, sigma 38 subunit, RpoS	No CCBD	0	none
S. dextrinisolvens H5	T508DRAFT_00671	DNA mismatch repair protein MutS	No CCBD	0	ER
S. dextrinisolvens H5	T508DRAFT_00672	hypothetical protein	No CCBD	1e-05	none
S. dextrinisolvens H5	T508DRAFT_00673	Uncharacterized protein conserved in bacteria	No CCBD	0	none
S. dextrinisolvens H5	T508DRAFT_00674	recombination protein RecA	No CCBD	0	not used
S. dextrinisolvens H5	T508DRAFT_00675	regulatory protein	No CCBD	0	ER
S. dextrinisolvens H5	T508DRAFT_00676	alanyl-tRNA synthetase	No CCBD	0	none
S. dextrinisolvens H5	T508DRAFT_00677	carbon storage regulator, CsrA	No CCBD	0.00015	none
S. dextrinisolvens H5	T508DRAFT_00678	No annotation	No CCBD	0	none
S. dextrinisolvens H5	T508DRAFT_00678	No annotation	No CCBD	0	none
S. dextrinisolvens H5	T508DRAFT_00678	No annotation	No CCBD	0	none
S. dextrinisolvens H5	T508DRAFT_00678	No annotation	No CCBD	0	none
S. dextrinisolvens H5	T508DRAFT_00679	No annotation	No CCBD	0.04256	none
S. dextrinisolvens H5	T508DRAFT_00680	No annotation	No CCBD	0.99405	none
S. dextrinisolvens H5	T508DRAFT_00681	primary replicative DNA helicase (EC 3.6.1.-)	No CCBD	0.02772	none
S. dextrinisolvens H5	T508DRAFT_00681	primary replicative DNA helicase (EC 3.6.1.-)	No CCBD	0.02772	none
S. dextrinisolvens H5	T508DRAFT_00682	alanine racemase	No CCBD	0.03186	none
S. dextrinisolvens H5	T508DRAFT_00683	nicotinate-nucleotide pyrophosphorylase [carboxylating]	No CCBD	0	none
S. dextrinisolvens H5	T508DRAFT_00684	bacterial peptide chain release factor 2 (bRF-2)	No CCBD	0.47562	none
S. dextrinisolvens H5	T508DRAFT_00685	lysyl-tRNA synthetase, class II (EC 6.1.1.6)	No CCBD	0.26801	none
S. dextrinisolvens H5	T508DRAFT_00686	4-hydroxy-tetrahydrodipicolinate synthase	No CCBD	0	none
S. dextrinisolvens H5	T508DRAFT_00687	tRNA (guanine-N(7)-)-methyltransferase (EC 2.1.1.33)	No CCBD	1	none
S. dextrinisolvens H5	T508DRAFT_00688	hypothetical protein	No CCBD	0.0013	none
S. dextrinisolvens H5	T508DRAFT_00689	Nucleoside-diphosphate-sugar pyrophosphorylase involved in lipopolysaccharide biosynthesis/translation initiation factor 2B, gamma/epsilon subunits (eIF-2Bgamma/eIF-2Bepsilon)	No CCBD	3e-05	none
S. dextrinisolvens H5	T508DRAFT_00690	DnaJ-class molecular chaperone with C-terminal Zn finger domain	No CCBD	0	none
S. dextrinisolvens H5	T508DRAFT_00691	DnaJ like chaperone protein	No CCBD	0	none
S. dextrinisolvens H5	T508DRAFT_00692	tRNA(Arg) A34 adenosine deaminase TadA	No CCBD	0	possibly mitochondrial
S. dextrinisolvens H5	T508DRAFT_00692	tRNA(Arg) A34 adenosine deaminase TadA	No CCBD	0	possibly mitochondrial
S. dextrinisolvens H5	T508DRAFT_00692	tRNA(Arg) A34 adenosine deaminase TadA	No CCBD	0	possibly mitochondrial
S. dextrinisolvens H5	T508DRAFT_00693	hypothetical protein	No CCBD	0	possibly mitochondrial
S. dextrinisolvens H5	T508DRAFT_00694	ribosomal large subunit pseudouridine synthase A (EC 5.4.99.-)	No CCBD	0	none
S. dextrinisolvens H5	T508DRAFT_00695	Beta-barrel assembly machine subunit BamD	No CCBD	0	not used	YES
S. dextrinisolvens H5	T508DRAFT_00696	ribosomal large subunit pseudouridine synthase D (EC 5.4.99.-)	No CCBD	0	none
S. dextrinisolvens H5	T508DRAFT_00697	conserved hypothetical protein	CCBD (ILDLITEVNN) found downstream	0	none
S. dextrinisolvens H5	T508DRAFT_00698	ATP-dependent Clp protease ATP-binding subunit ClpB	No CCBD	0	none
S. dextrinisolvens H5	T508DRAFT_00699	Uncharacterized conserved protein	No CCBD	0	none
S. dextrinisolvens H5	T508DRAFT_00700	Uncharacterized protein conserved in bacteria	No CCBD	1e-05	not used
S. dextrinisolvens H5	T508DRAFT_00701	PD-(D/E)XK nuclease superfamily protein	No CCBD	0	none
S. dextrinisolvens H5	T508DRAFT_00702	hypothetical protein	No CCBD	0	none
S. dextrinisolvens H5	T508DRAFT_00703	RloB-like protein	No CCBD	0	none	YES
S. dextrinisolvens H5	T508DRAFT_00704	hypothetical protein	No CCBD	0.0001	none	YES
S. dextrinisolvens H5	T508DRAFT_00705	hypothetical protein	No CCBD	0	not used
S. dextrinisolvens H5	T508DRAFT_00706	ADP-heptose:LPS heptosyltransferase	No CCBD	4e-05	none
S. dextrinisolvens H5	T508DRAFT_00706	ADP-heptose:LPS heptosyltransferase	No CCBD	4e-05	none
S. dextrinisolvens H5	T508DRAFT_00707	hypothetical protein	No CCBD	3e-05	none
S. dextrinisolvens H5	T508DRAFT_00708	hypothetical protein	CCBD (FIHTVIGILN) in expected region	1	none
S. dextrinisolvens H5	T508DRAFT_00709	Macrocin-O-methyltransferase (TylF)	No CCBD	0.00086	not used
S. dextrinisolvens H5	T508DRAFT_00710	Asparagine synthase (glutamine-hydrolyzing)	No CCBD	0	none
S. dextrinisolvens H5	T508DRAFT_00711	glycerol-3-phosphate cytidylyltransferase	No CCBD	0	none
S. dextrinisolvens H5	T508DRAFT_00712	acetolactate synthase-1/2/3 large subunit	No CCBD	0.99998	not used
S. dextrinisolvens H5	T508DRAFT_00713	Predicted AAA-ATPase	No CCBD	0	possibly mitochondrial
S. dextrinisolvens H5	T508DRAFT_00713	Predicted AAA-ATPase	No CCBD	0	possibly mitochondrial
S. dextrinisolvens H5	T508DRAFT_00714	3-oxoacyl-[acyl-carrier protein] reductase	No CCBD	0	ER	YES
S. dextrinisolvens H5	T508DRAFT_00715	transketolase	No CCBD	0	ER
S. dextrinisolvens H5	T508DRAFT_00716	transketolase subunit B (EC 2.2.1.1)	No CCBD	0.99676	none
S. dextrinisolvens H5	T508DRAFT_00717	4-hydroxy 2-oxovalerate aldolase	No CCBD	0	possibly mitochondrial
S. dextrinisolvens H5	T508DRAFT_00717	4-hydroxy 2-oxovalerate aldolase	No CCBD	0	possibly mitochondrial
S. dextrinisolvens H5	T508DRAFT_00718	hypothetical protein	No CCBD	0	none
S. dextrinisolvens H5	T508DRAFT_00719	Phenylacetate-coenzyme A ligase PaaK, adenylate-forming domain family	No CCBD	0	none
S. dextrinisolvens H5	T508DRAFT_00720	Acyl-CoA reductase (LuxC)	CCBD (LHDLISGVIN) in expected region	0.82756	none
S. dextrinisolvens H5	T508DRAFT_00721	Phosphopantetheine attachment site	No CCBD	0.02961	not used
S. dextrinisolvens H5	T508DRAFT_00722	3-oxoacyl-[acyl-carrier protein] reductase	No CCBD	0	not used
S. dextrinisolvens H5	T508DRAFT_00723	hypothetical protein	No CCBD	0	mitochondrial
S. dextrinisolvens H5	T508DRAFT_00724	flagellar protein FliS	No CCBD	4e-05	none
S. dextrinisolvens H5	T508DRAFT_00725	hypothetical protein	No CCBD	0	none
S. dextrinisolvens H5	T508DRAFT_00725	hypothetical protein	No CCBD	0	none
S. dextrinisolvens H5	T508DRAFT_00726	PD-(D/E)XK nuclease superfamily protein	No CCBD	1	not used
S. dextrinisolvens H5	T508DRAFT_00727	phosphoribosylformylglycinamidine synthase	No CCBD	1e-05	none
S. dextrinisolvens H5	T508DRAFT_00728	hypothetical protein	No CCBD	0	possibly mitochondrial
S. dextrinisolvens H5	T508DRAFT_00729	transposase, putative, N-terminal domain-containing protein	No CCBD	0	none	YES
S. dextrinisolvens H5	T508DRAFT_00730	acetyl-CoA carboxylase, biotin carboxylase subunit	No CCBD	0	not used
S. dextrinisolvens H5	T508DRAFT_00731	acetyl-CoA carboxylase biotin carboxyl carrier protein	No CCBD	0	not used
S. dextrinisolvens H5	T508DRAFT_00732	3-dehydroquinate dehydratase	No CCBD	1e-05	possibly mitochondrial
S. dextrinisolvens H5	T508DRAFT_00733	DNA-binding transcriptional regulator, LysR family	No CCBD	0	none
S. dextrinisolvens H5	T508DRAFT_00734	TIGR00156 family protein	No CCBD	0.00085	none
S. dextrinisolvens H5	T508DRAFT_00734	TIGR00156 family protein	No CCBD	0.00085	none
S. dextrinisolvens H5	T508DRAFT_00735	Predicted arabinose efflux permease, MFS family	No CCBD	0	not used
S. dextrinisolvens H5	T508DRAFT_00736	glycine hydroxymethyltransferase	No CCBD	0	ER
S. dextrinisolvens H5	T508DRAFT_00737	diaminohydroxyphosphoribosylaminopyrimidine deaminase	No CCBD	0	none
S. dextrinisolvens H5	T508DRAFT_00738	riboflavin synthase alpha chain	No CCBD	0	not used
S. dextrinisolvens H5	T508DRAFT_00739	6,7-dimethyl-8-ribityllumazine synthase	No CCBD	1	none
S. dextrinisolvens H5	T508DRAFT_00740	NusB antitermination factor	No CCBD	0	none
S. dextrinisolvens H5	T508DRAFT_00741	thiamine-monophosphate kinase	No CCBD	0	none
S. dextrinisolvens H5	T508DRAFT_00742	FKBP-type peptidyl-prolyl cis-trans isomerase FkpA	No CCBD	0	none
S. dextrinisolvens H5	T508DRAFT_00743	hypothetical protein	No CCBD	0	none
S. dextrinisolvens H5	T508DRAFT_00744	hypothetical protein	No CCBD	0	none
S. dextrinisolvens H5	T508DRAFT_00745	integrase/recombinase XerD	No CCBD	0.99989	none
S. dextrinisolvens H5	T508DRAFT_00746	hypothetical protein	No CCBD	0	mitochondrial
S. dextrinisolvens H5	T508DRAFT_00746	hypothetical protein	No CCBD	0	mitochondrial
S. dextrinisolvens H5	T508DRAFT_00747	dephospho-CoA kinase	No CCBD	4e-05	none
S. dextrinisolvens H5	T508DRAFT_00748	cell division protein ZapD	No CCBD	2e-05	ER
S. dextrinisolvens H5	T508DRAFT_00749	Endogenous inhibitor of DNA gyrase, YacG/DUF329 family	No CCBD	0	none
S. dextrinisolvens H5	T508DRAFT_00749	Endogenous inhibitor of DNA gyrase, YacG/DUF329 family	No CCBD	0	none
S. dextrinisolvens H5	T508DRAFT_00750	LPS-assembly protein	No CCBD	7e-05	none
S. dextrinisolvens H5	T508DRAFT_00751	periplasmic chaperone for outer membrane proteins SurA	No CCBD	0	none
S. dextrinisolvens H5	T508DRAFT_00752	16S rRNA (adenine1518-N6/adenine1519-N6)-dimethyltransferase	No CCBD	0	ER
S. dextrinisolvens H5	T508DRAFT_00753	16S rRNA (guanine1207-N2)-methyltransferase	No CCBD	0	none
S. dextrinisolvens H5	T508DRAFT_00753	16S rRNA (guanine1207-N2)-methyltransferase	No CCBD	0	none
S. dextrinisolvens H5	T508DRAFT_00754	D-lactate dehydrogenase	No CCBD	0.53862	none
S. dextrinisolvens H5	T508DRAFT_00754	D-lactate dehydrogenase	No CCBD	0.53862	none
S. dextrinisolvens H5	T508DRAFT_00755	O-acetyl-ADP-ribose deacetylase (regulator of RNase III), contains Macro domain	No CCBD	3e-05	none
S. dextrinisolvens H5	T508DRAFT_00756	hypothetical protein	No CCBD	0	none
S. dextrinisolvens H5	T508DRAFT_00757	glucose-1-phosphate adenylyltransferase	No CCBD	0	none
S. dextrinisolvens H5	T508DRAFT_00758	glycogen synthase (ADP-glucose)	No CCBD	0	not used
S. dextrinisolvens H5	T508DRAFT_00759	hypothetical protein	No CCBD	0	none
S. dextrinisolvens H5	T508DRAFT_00760	Tir chaperone protein (CesT) family protein	No CCBD	0	not used
S. dextrinisolvens H5	T508DRAFT_00761	Tir chaperone protein (CesT) family protein	No CCBD	0.98155	none
S. dextrinisolvens H5	T508DRAFT_00762	transcriptional regulator, TetR family	No CCBD	0.00063	none
S. dextrinisolvens H5	T508DRAFT_00763	Aldo/keto reductases, related to diketogulonate reductase	No CCBD	0	ER
S. dextrinisolvens H5	T508DRAFT_00764	Aldo/keto reductases, related to diketogulonate reductase	No CCBD	0	ER
S. dextrinisolvens H5	T508DRAFT_00765	Aldo/keto reductase	No CCBD	1	none
S. dextrinisolvens H5	T508DRAFT_00766	DNA-binding transcriptional regulator, LysR family	No CCBD	0	none
S. dextrinisolvens H5	T508DRAFT_00767	Flavodoxin	No CCBD	0.00509	none
S. dextrinisolvens H5	T508DRAFT_00768	Flavodoxin	No CCBD	0	mitochondrial
S. dextrinisolvens H5	T508DRAFT_00769	NAD(P)-dependent dehydrogenase, short-chain alcohol dehydrogenase family	No CCBD	0	none
S. dextrinisolvens H5	T508DRAFT_00769	NAD(P)-dependent dehydrogenase, short-chain alcohol dehydrogenase family	No CCBD	0	none
S. dextrinisolvens H5	T508DRAFT_00769	NAD(P)-dependent dehydrogenase, short-chain alcohol dehydrogenase family	No CCBD	0	none
S. dextrinisolvens H5	T508DRAFT_00770	hypothetical protein	No CCBD	0	none
S. dextrinisolvens H5	T508DRAFT_00771	ATP:ADP antiporter, AAA family	No CCBD	0	none
S. dextrinisolvens H5	T508DRAFT_00772	Aldo/keto reductase	No CCBD	0	ER
S. dextrinisolvens H5	T508DRAFT_00773	PD-(D/E)XK nuclease superfamily protein	No CCBD	0.00204	none
S. dextrinisolvens H5	T508DRAFT_00773	PD-(D/E)XK nuclease superfamily protein	No CCBD	0.00204	none
S. dextrinisolvens H5	T508DRAFT_00774	transcriptional regulator, RpiR family	No CCBD	0	none
S. dextrinisolvens H5	T508DRAFT_00775	N-acetylglucosamine-6-phosphate deacetylase	No CCBD	0	none
S. dextrinisolvens H5	T508DRAFT_00776	ATP-dependent RNA helicase SrmB	CCBD (MPLEIVGIAN) found downstream	0	ER
S. dextrinisolvens H5	T508DRAFT_00777	antitoxin CptB	No CCBD	0	ER
S. dextrinisolvens H5	T508DRAFT_00778	thymidylate synthase (EC 2.1.1.45)	No CCBD	1	not used
S. dextrinisolvens H5	T508DRAFT_00779	phosphotransferase system, enzyme I, PtsP	No CCBD	1e-05	none
S. dextrinisolvens H5	T508DRAFT_00780	putative (di)nucleoside polyphosphate hydrolase	No CCBD	0	none
S. dextrinisolvens H5	T508DRAFT_00781	DNA mismatch repair protein MutH	No CCBD	0	none
S. dextrinisolvens H5	T508DRAFT_00781	DNA mismatch repair protein MutH	No CCBD	0	none
S. dextrinisolvens H5	T508DRAFT_00782	hypothetical protein	No CCBD	0	ER
S. dextrinisolvens H5	T508DRAFT_00783	No annotation	No CCBD	0	possibly ER
S. dextrinisolvens H5	T508DRAFT_00784	NitT/TauT family transport system substrate-binding protein	No CCBD	0	ER
S. dextrinisolvens H5	T508DRAFT_00784	NitT/TauT family transport system substrate-binding protein	No CCBD	0	ER
S. dextrinisolvens H5	T508DRAFT_00785	acid phosphatase (class A)	No CCBD	0.00292	not used
S. dextrinisolvens H5	T508DRAFT_00786	large subunit ribosomal protein L19	No CCBD	0	none
S. dextrinisolvens H5	T508DRAFT_00787	tRNA (guanine37-N1)-methyltransferase	No CCBD	0	none
S. dextrinisolvens H5	T508DRAFT_00788	16S rRNA processing protein RimM	No CCBD	0.99315	none
S. dextrinisolvens H5	T508DRAFT_00789	SSU ribosomal protein S16P	No CCBD	0	none
S. dextrinisolvens H5	T508DRAFT_00790	signal recognition particle subunit FFH/SRP54 (srp54)	No CCBD	0.00022	possibly mitochondrial
S. dextrinisolvens H5	T508DRAFT_00791	D-methionine transport system permease protein	No CCBD	1e-05	not used
S. dextrinisolvens H5	T508DRAFT_00792	D-methionine transport system ATP-binding protein	No CCBD	4e-05	none
S. dextrinisolvens H5	T508DRAFT_00793	D-methionine transport system substrate-binding protein	CCBD (LDDIIRKIAN) in expected region	0	none
S. dextrinisolvens H5	T508DRAFT_00794	glutamate carboxypeptidase	No CCBD	0.00965	not used
S. dextrinisolvens H5	T508DRAFT_00795	putative efflux protein, MATE family	No CCBD	0	none
S. dextrinisolvens H5	T508DRAFT_00796	hypothetical protein	No CCBD	0	possibly mitochondrial
S. dextrinisolvens H5	T508DRAFT_00797	ABC-type nitrate/sulfonate/bicarbonate transport system, substrate-binding protein	No CCBD	0	none
S. dextrinisolvens H5	T508DRAFT_00798	Sel1 repeat	No CCBD	0	none	YES
S. dextrinisolvens H5	T508DRAFT_00799	Transposase and inactivated derivatives	No CCBD	0	none
S. dextrinisolvens H5	T508DRAFT_00800	Isopentenyldiphosphate isomerase	No CCBD	1	not used
S. dextrinisolvens H5	T508DRAFT_00801	magnesium transporter	No CCBD	0	ER
S. dextrinisolvens H5	T508DRAFT_00802	DNA-binding transcriptional regulator, GntR family	No CCBD	0	none	YES
S. dextrinisolvens H5	T508DRAFT_00803	Phosphate/sulphate permeases	No CCBD	0	mitochondrial
S. dextrinisolvens H5	T508DRAFT_00804	Putative Mn2+ efflux pump MntP	No CCBD	0	none
S. dextrinisolvens H5	T508DRAFT_00805	concentrative nucleoside transporter, CNT family	No CCBD	0.07441	not used
S. dextrinisolvens H5	T508DRAFT_00806	uridine kinase	No CCBD	0.98625	none
S. dextrinisolvens H5	T508DRAFT_00807	DNA-binding protein HU-beta	No CCBD	0	not used
S. dextrinisolvens H5	T508DRAFT_00808	serine/threonine transporter	No CCBD	0	ER	YES
S. dextrinisolvens H5	T508DRAFT_00809	NifU homolog involved in Fe-S cluster formation	No CCBD	0	none
S. dextrinisolvens H5	T508DRAFT_00810	GGGtGRT protein	No CCBD	0	ER	YES
S. dextrinisolvens H5	T508DRAFT_00811	hypothetical protein	No CCBD	0	ER
S. dextrinisolvens H5	T508DRAFT_00812	hypothetical protein	No CCBD	0	possibly ER
S. dextrinisolvens H5	T508DRAFT_00813	DNA-damage-inducible protein J	No CCBD	0	not used
S. dextrinisolvens H5	T508DRAFT_00814	mRNA interferase YafQ	No CCBD	0	none
S. dextrinisolvens H5	T508DRAFT_00815	AraC-type DNA-binding protein	No CCBD	1	none
S. dextrinisolvens H5	T508DRAFT_00816	glycoside/pentoside/hexuronide:cation symporter, GPH family	No CCBD	0	none
S. dextrinisolvens H5	T508DRAFT_00817	oligo-1,6-glucosidase	No CCBD	0.96707	none
S. dextrinisolvens H5	T508DRAFT_00817	oligo-1,6-glucosidase	No CCBD	0.96707	none
S. dextrinisolvens H5	T508DRAFT_00818	Na+/H+ antiporter NhaD	No CCBD	0.88807	none
S. dextrinisolvens H5	T508DRAFT_00819	23S rRNA (guanine2445-N2)-methyltransferase / 23S rRNA (guanine2069-N7)-methyltransferase	No CCBD	0	possibly ER
S. dextrinisolvens H5	T508DRAFT_00820	ATP-binding cassette, subfamily F, uup	No CCBD	5e-05	none
S. dextrinisolvens H5	T508DRAFT_00821	hypothetical protein	No CCBD	0	none
S. dextrinisolvens H5	T508DRAFT_00822	Serine phosphatase RsbU, regulator of sigma subunit	No CCBD	0	ER
S. dextrinisolvens H5	T508DRAFT_00823	Abi-like protein	No CCBD	0.00877	none
S. dextrinisolvens H5	T508DRAFT_00824	diacylglycerol kinase (ATP)	No CCBD	0.01562	none
S. dextrinisolvens H5	T508DRAFT_00824	diacylglycerol kinase (ATP)	No CCBD	0.01562	none
S. dextrinisolvens H5	T508DRAFT_00825	tRNA-adenosine deaminase (EC 3.5.4.-)	No CCBD	0.96394	none
S. dextrinisolvens H5	T508DRAFT_00826	hypothetical protein	No CCBD	0	ER
S. dextrinisolvens H5	T508DRAFT_00827	tRNA threonylcarbamoyl adenosine modification protein, Sua5/YciO/YrdC/YwlC family	No CCBD	0.9889	none
S. dextrinisolvens H5	T508DRAFT_00828	hypothetical protein	No CCBD	1	none	YES
S. dextrinisolvens H5	T508DRAFT_00829	hypothetical protein	No CCBD	0	none
S. dextrinisolvens H5	T508DRAFT_00830	aspartate-ammonia ligase	No CCBD	0	mitochondrial
S. dextrinisolvens H5	T508DRAFT_00831	hypothetical protein	No CCBD	0	ER
S. dextrinisolvens H5	T508DRAFT_00832	diguanylate cyclase (GGDEF) domain-containing protein	No CCBD	1	none
S. dextrinisolvens H5	T508DRAFT_00833	diguanylate cyclase (GGDEF) domain-containing protein	No CCBD	0.99987	not used
S. dextrinisolvens H5	T508DRAFT_00833	diguanylate cyclase (GGDEF) domain-containing protein	No CCBD	0.99987	not used
S. dextrinisolvens H5	T508DRAFT_00834	putative protease	No CCBD	0.83876	none	YES
S. dextrinisolvens H5	T508DRAFT_00835	recombination associated protein RdgC	No CCBD	0	none
S. dextrinisolvens H5	T508DRAFT_00836	DNA gyrase subunit A	CCBD (FIHTVIGILN) in expected region	1	none
S. dextrinisolvens H5	T508DRAFT_00837	phosphoserine aminotransferase apoenzyme	CCBD (LEKAVLEVGN) in expected region	0	none
S. dextrinisolvens H5	T508DRAFT_00838	long-chain acyl-CoA synthetase	No CCBD	0	none
S. dextrinisolvens H5	T508DRAFT_00838	long-chain acyl-CoA synthetase	No CCBD	0	none
S. dextrinisolvens H5	T508DRAFT_00839	ribonuclease D	CCBD (LPCTIELIIN) found downstream	0	none
S. dextrinisolvens H5	T508DRAFT_00840	solute:Na+ symporter, SSS family	No CCBD	0	none
S. dextrinisolvens H5	T508DRAFT_00841	HNH endonuclease	No CCBD	0	none
S. dextrinisolvens H5	T508DRAFT_00842	hypothetical protein	No CCBD	0	possibly ER
S. dextrinisolvens H5	T508DRAFT_00842	hypothetical protein	No CCBD	0	possibly ER
S. dextrinisolvens H5	T508DRAFT_00843	hypothetical protein	No CCBD	0	not used
S. dextrinisolvens H5	T508DRAFT_00843	hypothetical protein	No CCBD	0	not used
S. dextrinisolvens H5	T508DRAFT_00844	Phosphotransferase system IIA components	No CCBD	0	none
S. dextrinisolvens H5	T508DRAFT_00845	DNA-binding transcriptional regulator, LysR family	No CCBD	0	ER
S. dextrinisolvens H5	T508DRAFT_00846	NAD(P)H dehydrogenase (quinone)	No CCBD	0	not used
S. dextrinisolvens H5	T508DRAFT_00847	transporter, NhaC family (TC 2.A.35)	No CCBD	0	none
S. dextrinisolvens H5	T508DRAFT_00848	palmitoyl transferase	No CCBD	1e-05	none
S. dextrinisolvens H5	T508DRAFT_00849	SprA-related family protein	No CCBD	0	ER
S. dextrinisolvens H5	T508DRAFT_00850	ribose-phosphate pyrophosphokinase	No CCBD	0.99972	none
S. dextrinisolvens H5	T508DRAFT_00850	ribose-phosphate pyrophosphokinase	No CCBD	0.99972	none
S. dextrinisolvens H5	T508DRAFT_00851	hypothetical protein	No CCBD	4e-05	none
S. dextrinisolvens H5	T508DRAFT_00852	putrescine transport system permease protein	No CCBD	0	possibly mitochondrial
S. dextrinisolvens H5	T508DRAFT_00853	putrescine transport system permease protein	No CCBD	0	none
S. dextrinisolvens H5	T508DRAFT_00854	putrescine transport system ATP-binding protein	No CCBD	0.09848	none	YES
S. dextrinisolvens H5	T508DRAFT_00855	hypothetical protein	No CCBD	0	not used
S. dextrinisolvens H5	T508DRAFT_00856	Abi-like protein	No CCBD	2e-05	none
S. dextrinisolvens H5	T508DRAFT_00856	Abi-like protein	No CCBD	2e-05	none
S. dextrinisolvens H5	T508DRAFT_00857	hypothetical protein	No CCBD	0.99938	none
S. dextrinisolvens H5	T508DRAFT_00858	BON domain-containing protein	No CCBD	0	none
S. dextrinisolvens H5	T508DRAFT_00859	L-glutamine synthetase (EC 6.3.1.2)	No CCBD	0	possibly ER
S. dextrinisolvens H5	T508DRAFT_00860	Ribosomal protein S18 acetylase RimI	No CCBD	0	none
S. dextrinisolvens H5	T508DRAFT_00861	glutathione peroxidase	No CCBD	0	none
S. dextrinisolvens H5	T508DRAFT_00862	thioredoxin reductase (NADPH)	CCBD (MRRVIEAVKN) found downstream	0.99566	not used
S. dextrinisolvens H5	T508DRAFT_00863	carbamoyl-phosphate synthase large subunit	No CCBD	0	not used
S. dextrinisolvens H5	T508DRAFT_00863	carbamoyl-phosphate synthase large subunit	No CCBD	0	not used
S. dextrinisolvens H5	T508DRAFT_00864	carbamoyl-phosphate synthase small subunit	No CCBD	0	none
S. dextrinisolvens H5	T508DRAFT_00865	translocation and assembly module TamA	No CCBD	0	possibly mitochondrial
S. dextrinisolvens H5	T508DRAFT_00866	Autotransporter translocation and assembly factor TamB	No CCBD	0	none
S. dextrinisolvens H5	T508DRAFT_00867	Lon-like ATP-dependent protease	No CCBD	0	not used
S. dextrinisolvens H5	T508DRAFT_00867	Lon-like ATP-dependent protease	No CCBD	0	not used
S. dextrinisolvens H5	T508DRAFT_00868	4-methyl-5(b-hydroxyethyl)-thiazole monophosphate biosynthesis	No CCBD	0	ER
S. dextrinisolvens H5	T508DRAFT_00869	cellulose biosynthesis protein BcsE	No CCBD	0.01505	possibly mitochondrial
S. dextrinisolvens H5	T508DRAFT_00869	cellulose biosynthesis protein BcsE	No CCBD	0.01505	possibly mitochondrial
S. dextrinisolvens H5	T508DRAFT_00870	Protein of unknown function (DUF2636)	No CCBD	0	none
S. dextrinisolvens H5	T508DRAFT_00871	No annotation	No CCBD	0.89464	none	YES
S. dextrinisolvens H5	T508DRAFT_00872	No annotation	No CCBD	0.00127	none
S. dextrinisolvens H5	T508DRAFT_00872	No annotation	No CCBD	0.00127	none
S. dextrinisolvens H5	T508DRAFT_00873	Excinuclease ABC subunit B	No CCBD	0	none
S. dextrinisolvens H5	T508DRAFT_00874	Uncharacterized conserved protein YgfB, UPF0149 family	No CCBD	0	none
S. dextrinisolvens H5	T508DRAFT_00874	Uncharacterized conserved protein YgfB, UPF0149 family	No CCBD	0	none
S. dextrinisolvens H5	T508DRAFT_00875	myo-inositol-1(or 4)-monophosphatase	No CCBD	0	not used
S. dextrinisolvens H5	T508DRAFT_00876	DNA polymerase-3 subunit epsilon	No CCBD	0.0029	not used
S. dextrinisolvens H5	T508DRAFT_00877	CBS domain-containing protein	No CCBD	0	ER
S. dextrinisolvens H5	T508DRAFT_00878	ribonuclease E	No CCBD	0	none
S. dextrinisolvens H5	T508DRAFT_00879	PD-(D/E)XK nuclease superfamily protein	No CCBD	0	ER
S. dextrinisolvens H5	T508DRAFT_00880	23S rRNA pseudouridine955/2504/2580 synthase	No CCBD	0	none
S. dextrinisolvens H5	T508DRAFT_00881	phosphoglycolate phosphatase	No CCBD	1e-05	ER
S. dextrinisolvens H5	T508DRAFT_00882	hypothetical protein	No CCBD	0.99964	none
S. dextrinisolvens H5	T508DRAFT_00883	uncharacterized protein	No CCBD	0	ER
S. dextrinisolvens H5	T508DRAFT_00884	large subunit ribosomal protein L32	No CCBD	0	ER	YES
S. dextrinisolvens H5	T508DRAFT_00885	phosphate:acyl-[acyl carrier protein] acyltransferase	No CCBD	0	none
S. dextrinisolvens H5	T508DRAFT_00885	phosphate:acyl-[acyl carrier protein] acyltransferase	No CCBD	0	none
S. dextrinisolvens H5	T508DRAFT_00886	3-oxoacyl-[acyl-carrier-protein] synthase III (EC 2.3.1.41)	No CCBD	0	none
S. dextrinisolvens H5	T508DRAFT_00887	[Acyl-carrier-protein] S-malonyltransferase (EC 2.3.1.39)	No CCBD	0	none
S. dextrinisolvens H5	T508DRAFT_00888	3-oxoacyl-[acyl-carrier-protein] reductase	No CCBD	0	none
S. dextrinisolvens H5	T508DRAFT_00889	acyl carrier protein	No CCBD	0	possibly ER
S. dextrinisolvens H5	T508DRAFT_00889	acyl carrier protein	No CCBD	0	possibly ER
S. dextrinisolvens H5	T508DRAFT_00890	3-oxoacyl-[acyl-carrier-protein] synthase II	No CCBD	0	none
S. dextrinisolvens H5	T508DRAFT_00891	conjugative transfer signal peptidase TraF	No CCBD	2e-05	not used
S. dextrinisolvens H5	T508DRAFT_00892	transcriptional regulator, RpiR family	No CCBD	0.32894	possibly mitochondrial
S. dextrinisolvens H5	T508DRAFT_00893	diaminopimelate dehydrogenase	No CCBD	0.00316	none
S. dextrinisolvens H5	T508DRAFT_00893	diaminopimelate dehydrogenase	No CCBD	0.00316	none
S. dextrinisolvens H5	T508DRAFT_00894	No annotation	No CCBD	0	ER
S. dextrinisolvens H5	T508DRAFT_00895	3-methyladenine DNA glycosylase AlkD	CCBD (MPLEIVGIAN) found downstream	0	ER
S. dextrinisolvens H5	T508DRAFT_00896	transcriptional regulator, LacI family	No CCBD	1	none
S. dextrinisolvens H5	T508DRAFT_00896	transcriptional regulator, LacI family	No CCBD	1	none
S. dextrinisolvens H5	T508DRAFT_00897	L-ribulose 5-phosphate 4-epimerase (EC 5.1.3.4)	No CCBD	0.05343	none
S. dextrinisolvens H5	T508DRAFT_00898	hypothetical protein	No CCBD	0	ER
S. dextrinisolvens H5	T508DRAFT_00899	phosphate acetyltransferase	No CCBD	1	none
S. dextrinisolvens H5	T508DRAFT_00899	phosphate acetyltransferase	No CCBD	1	none
S. dextrinisolvens H5	T508DRAFT_00900	hypothetical protein	No CCBD	0	none
S. dextrinisolvens H5	T508DRAFT_00900	hypothetical protein	No CCBD	0	none
S. dextrinisolvens H5	T508DRAFT_00901	monosaccharide ABC transporter substrate-binding protein, CUT2 family (TC 3.A.1.2.-)	No CCBD	0	possibly ER
S. dextrinisolvens H5	T508DRAFT_00902	simple sugar transport system ATP-binding protein	No CCBD	0	none
S. dextrinisolvens H5	T508DRAFT_00902	simple sugar transport system ATP-binding protein	No CCBD	0	none
S. dextrinisolvens H5	T508DRAFT_00903	simple sugar transport system permease protein	No CCBD	0	none
S. dextrinisolvens H5	T508DRAFT_00904	monosaccharide ABC transporter membrane protein, CUT2 family (TC 3.A.1.2.-)	No CCBD	0	not used
S. dextrinisolvens H5	T508DRAFT_00904	monosaccharide ABC transporter membrane protein, CUT2 family (TC 3.A.1.2.-)	No CCBD	0	not used
S. dextrinisolvens H5	T508DRAFT_00905	hypothetical protein	No CCBD	0	none
S. dextrinisolvens H5	T508DRAFT_00905	hypothetical protein	No CCBD	0	none
S. dextrinisolvens H5	T508DRAFT_00906	Transposase	No CCBD	0	ER
S. dextrinisolvens H5	T508DRAFT_00906	Transposase	No CCBD	0	ER
S. dextrinisolvens H5	T508DRAFT_00907	maltoporin	No CCBD	0	none
S. dextrinisolvens H5	T508DRAFT_00908	carbohydrate ABC transporter substrate-binding protein, CUT1 family (TC 3.A.1.1.-)	No CCBD	0	none
S. dextrinisolvens H5	T508DRAFT_00909	Sugar (pentulose or hexulose) kinase	No CCBD	0	none
S. dextrinisolvens H5	T508DRAFT_00910	hypothetical protein	No CCBD	0	ER
S. dextrinisolvens H5	T508DRAFT_00911	YhcH/YjgK/YiaL family protein	No CCBD	0	mitochondrial
S. dextrinisolvens H5	T508DRAFT_00912	No annotation	No CCBD	0	none
S. dextrinisolvens H5	T508DRAFT_00913	hypothetical protein	No CCBD	0	none
S. dextrinisolvens H5	T508DRAFT_00914	malate dehydrogenase (NAD)	No CCBD	0	none
S. dextrinisolvens H5	T508DRAFT_00915	aconitase	No CCBD	0	possibly ER
S. dextrinisolvens H5	T508DRAFT_00916	AmpD protein	No CCBD	0	none
S. dextrinisolvens H5	T508DRAFT_00917	UDP-3-O-[3-hydroxymyristoyl] N-acetylglucosamine deacetylase	No CCBD	0.9769	none
S. dextrinisolvens H5	T508DRAFT_00918	cell division protein FtsZ	No CCBD	0	none
S. dextrinisolvens H5	T508DRAFT_00919	sulfonate transport system substrate-binding protein	No CCBD	0	ER
S. dextrinisolvens H5	T508DRAFT_00920	NitT/TauT family transport system substrate-binding protein	No CCBD	0	not used
S. dextrinisolvens H5	T508DRAFT_00921	cell division protein FtsZ	No CCBD	0.99987	none
S. dextrinisolvens H5	T508DRAFT_00922	cell division protein FtsA	No CCBD	0	ER
S. dextrinisolvens H5	T508DRAFT_00923	cell division protein FtsQ	No CCBD	0	none
S. dextrinisolvens H5	T508DRAFT_00924	UDP-N-acetylmuramate--L-alanine ligase	No CCBD	0.59144	none
S. dextrinisolvens H5	T508DRAFT_00925	UDP-N-acetylglucosamine-N-acetylmuramylpentapeptide N-acetylglucosamine transferase	No CCBD	0	ER
S. dextrinisolvens H5	T508DRAFT_00926	cell division-specific peptidoglycan biosynthesis regulator FtsW	No CCBD	0	ER
S. dextrinisolvens H5	T508DRAFT_00926	cell division-specific peptidoglycan biosynthesis regulator FtsW	No CCBD	0	ER
S. dextrinisolvens H5	T508DRAFT_00926	cell division-specific peptidoglycan biosynthesis regulator FtsW	No CCBD	0	ER
S. dextrinisolvens H5	T508DRAFT_00927	UDP-N-acetylmuramoylalanine--D-glutamate ligase	No CCBD	0.01102	none
S. dextrinisolvens H5	T508DRAFT_00928	Phospho-N-acetylmuramoyl-pentapeptide-transferase	No CCBD	0.00439	none
S. dextrinisolvens H5	T508DRAFT_00929	UDP-N-acetylmuramoyl-tripeptide--D-alanyl-D-alanine ligase	No CCBD	0	possibly mitochondrial
S. dextrinisolvens H5	T508DRAFT_00930	UDP-N-acetylmuramoylalanyl-D-glutamate--2,6-diaminopimelate ligase	No CCBD	0.9979	none
S. dextrinisolvens H5	T508DRAFT_00931	peptidoglycan synthetase FtsI (EC 2.4.1.129)	No CCBD	0	none
S. dextrinisolvens H5	T508DRAFT_00931	peptidoglycan synthetase FtsI (EC 2.4.1.129)	No CCBD	0	none
S. dextrinisolvens H5	T508DRAFT_00932	cell division protein FtsL	No CCBD	0.86149	none
S. dextrinisolvens H5	T508DRAFT_00933	16S rRNA (cytosine1402-N4)-methyltransferase	No CCBD	0	none
S. dextrinisolvens H5	T508DRAFT_00934	MraZ protein	No CCBD	0	ER
S. dextrinisolvens H5	T508DRAFT_00935	hypothetical protein	No CCBD	0	ER
S. dextrinisolvens H5	T508DRAFT_00936	hypothetical protein	No CCBD	0	ER
S. dextrinisolvens H5	T508DRAFT_00937	aspartate racemase (EC 5.1.1.13)	No CCBD	0	none
S. dextrinisolvens H5	T508DRAFT_00938	Protein involved in cell division	No CCBD	0	ER
S. dextrinisolvens H5	T508DRAFT_00939	AraC-type DNA-binding protein	No CCBD	0.56701	none
S. dextrinisolvens H5	T508DRAFT_00940	Predicted arabinose efflux permease, MFS family	No CCBD	0	none
S. dextrinisolvens H5	T508DRAFT_00940	Predicted arabinose efflux permease, MFS family	No CCBD	0	none
S. dextrinisolvens H5	T508DRAFT_00941	lactoylglutathione lyase	No CCBD	0.00074	none
S. dextrinisolvens H5	T508DRAFT_00942	TRAP transporter, 4TM/12TM fusion protein	No CCBD	0	none
S. dextrinisolvens H5	T508DRAFT_00943	No annotation	No CCBD	0	ER
S. dextrinisolvens H5	T508DRAFT_00944	16S rRNA (cytidine1402-2'-O)-methyltransferase	No CCBD	0	none
S. dextrinisolvens H5	T508DRAFT_00945	D-alanyl-D-alanine dipeptidase	No CCBD	0	ER
S. dextrinisolvens H5	T508DRAFT_00946	Outer membrane lipoprotein LpoA, binds and activates PBP1a	No CCBD	0.00575	ER
S. dextrinisolvens H5	T508DRAFT_00947	hypothetical protein	No CCBD	0.99997	none
S. dextrinisolvens H5	T508DRAFT_00948	stringent starvation protein B	No CCBD	0	none
S. dextrinisolvens H5	T508DRAFT_00949	YolD-like protein	No CCBD	0.0001	none
S. dextrinisolvens H5	T508DRAFT_00950	DNA polymerase V	No CCBD	0	ER
S. dextrinisolvens H5	T508DRAFT_00951	sulfonate transport system substrate-binding protein	No CCBD	0.52311	none	YES
S. dextrinisolvens H5	T508DRAFT_00952	methyl-accepting chemotaxis protein	No CCBD	0	none
S. dextrinisolvens H5	T508DRAFT_00953	small subunit ribosomal protein S9	CCBD (LFNNVAQVFN) in expected region	0	none
S. dextrinisolvens H5	T508DRAFT_00953	small subunit ribosomal protein S9	CCBD (LFNNVAQVFN) in expected region	0	none
S. dextrinisolvens H5	T508DRAFT_00954	LSU ribosomal protein L13P	No CCBD	1e-05	none
S. dextrinisolvens H5	T508DRAFT_00955	sugar fermentation stimulation protein A	No CCBD	0	ER
S. dextrinisolvens H5	T508DRAFT_00956	hypothetical protein	No CCBD	0	ER
S. dextrinisolvens H5	T508DRAFT_00957	fructuronate reductase	No CCBD	1e-05	not used	YES
S. dextrinisolvens H5	T508DRAFT_00958	D-mannonate dehydratase (EC 4.2.1.8)	No CCBD	0	none
S. dextrinisolvens H5	T508DRAFT_00959	glucuronate isomerase	No CCBD	0	none
S. dextrinisolvens H5	T508DRAFT_00960	TRAP transporter, DctM subunit	No CCBD	2e-05	none
S. dextrinisolvens H5	T508DRAFT_00961	TRAP-type C4-dicarboxylate transport system, small permease component	No CCBD	2e-05	not used
S. dextrinisolvens H5	T508DRAFT_00962	tripartite ATP-independent transporter solute receptor, DctP family	No CCBD	3e-05	not used
S. dextrinisolvens H5	T508DRAFT_00963	2-dehydro-3-deoxyphosphogluconate aldolase / (4S)-4-hydroxy-2-oxoglutarate aldolase	No CCBD	0	none
S. dextrinisolvens H5	T508DRAFT_00964	2-dehydro-3-deoxygluconokinase	No CCBD	0	ER
S. dextrinisolvens H5	T508DRAFT_00965	Transcriptional regulator containing PAS, AAA-type ATPase, and DNA-binding Fis domains	No CCBD	0	possibly ER	YES
S. dextrinisolvens H5	T508DRAFT_00966	tagaturonate reductase (EC 1.1.1.58)	No CCBD	0	ER
S. dextrinisolvens H5	T508DRAFT_00967	cystathione beta-lyase	No CCBD	0.00076	none
S. dextrinisolvens H5	T508DRAFT_00968	Protein of unknown function (DUF3737)	No CCBD	0	ER
S. dextrinisolvens H5	T508DRAFT_00969	hypothetical protein	No CCBD	1	none
S. dextrinisolvens H5	T508DRAFT_00970	N-acetylglucosamine-6-phosphate deacetylase	No CCBD	0	none
S. dextrinisolvens H5	T508DRAFT_00971	Protein of unknown function (DUF1043)	No CCBD	0.91315	none
S. dextrinisolvens H5	T508DRAFT_00972	serine protease Do	No CCBD	0	none
S. dextrinisolvens H5	T508DRAFT_00973	HSP20 family protein	No CCBD	0.98621	none
S. dextrinisolvens H5	T508DRAFT_00974	Macrophage migration inhibitory factor (MIF)	No CCBD	1e-05	none
S. dextrinisolvens H5	T508DRAFT_00975	hypothetical protein	CCBD (MNDYIEQVEN) in expected region	0	none
S. dextrinisolvens H5	T508DRAFT_00976	serine protease DegS	No CCBD	0.9487	none
S. dextrinisolvens H5	T508DRAFT_00977	Type I restriction-modification system methyltransferase subunit	No CCBD	0	ER	YES
S. dextrinisolvens H5	T508DRAFT_00978	O-acetylhomoserine (thiol)-lyase	No CCBD	2e-05	none
S. dextrinisolvens H5	T508DRAFT_00979	superoxide dismutase, Fe-Mn family	No CCBD	0	ER
S. dextrinisolvens H5	T508DRAFT_00979	superoxide dismutase, Fe-Mn family	No CCBD	0	ER
S. dextrinisolvens H5	T508DRAFT_00979	superoxide dismutase, Fe-Mn family	No CCBD	0	ER
S. dextrinisolvens H5	T508DRAFT_00980	hypothetical protein	No CCBD	0	none
S. dextrinisolvens H5	T508DRAFT_00981	glucose-binding protein /galactose-binding protein	No CCBD	1	none
S. dextrinisolvens H5	T508DRAFT_00982	methyl-galactoside transport system substrate-binding protein	No CCBD	0	not used
S. dextrinisolvens H5	T508DRAFT_00983	tRNA(Ile)-lysidine synthase	No CCBD	0	not used
S. dextrinisolvens H5	T508DRAFT_00984	acetyl-CoA carboxylase carboxyl transferase subunit alpha	No CCBD	0.97603	none
S. dextrinisolvens H5	T508DRAFT_00985	RNase HII	No CCBD	0	not used
S. dextrinisolvens H5	T508DRAFT_00986	lipid-A-disaccharide synthase	No CCBD	0.00048	none
S. dextrinisolvens H5	T508DRAFT_00987	acyl-[acyl-carrier-protein]--UDP-N-acetylglucosamine O-acyltransferase	No CCBD	0.17067	not used
S. dextrinisolvens H5	T508DRAFT_00987	acyl-[acyl-carrier-protein]--UDP-N-acetylglucosamine O-acyltransferase	No CCBD	0.17067	not used
S. dextrinisolvens H5	T508DRAFT_00987	acyl-[acyl-carrier-protein]--UDP-N-acetylglucosamine O-acyltransferase	No CCBD	0.17067	not used
S. dextrinisolvens H5	T508DRAFT_00988	3-hydroxyacyl-[acyl-carrier-protein] dehydratase	No CCBD	1	not used
S. dextrinisolvens H5	T508DRAFT_00989	UDP-3-O-[3-hydroxymyristoyl] glucosamine N-acyltransferase	No CCBD	0	none
S. dextrinisolvens H5	T508DRAFT_00990	periplasmic chaperone for outer membrane proteins Skp	No CCBD	0	none
S. dextrinisolvens H5	T508DRAFT_00990	periplasmic chaperone for outer membrane proteins Skp	No CCBD	0	none
S. dextrinisolvens H5	T508DRAFT_00990	periplasmic chaperone for outer membrane proteins Skp	No CCBD	0	none
S. dextrinisolvens H5	T508DRAFT_00991	Beta-barrel assembly machine subunit BamA	No CCBD	0.1493	none
S. dextrinisolvens H5	T508DRAFT_00992	regulator of sigma E protease	No CCBD	0.97985	none
S. dextrinisolvens H5	T508DRAFT_00993	1-deoxy-D-xylulose 5-phosphate reductoisomerase	No CCBD	0	not used
S. dextrinisolvens H5	T508DRAFT_00993	1-deoxy-D-xylulose 5-phosphate reductoisomerase	No CCBD	0	not used
S. dextrinisolvens H5	T508DRAFT_00994	phosphatidate cytidylyltransferase	No CCBD	0.00315	none
S. dextrinisolvens H5	T508DRAFT_00995	Undecaprenyl pyrophosphate synthetase (EC 2.5.1.31)	No CCBD	0	mitochondrial
S. dextrinisolvens H5	T508DRAFT_00995	Undecaprenyl pyrophosphate synthetase (EC 2.5.1.31)	No CCBD	0	mitochondrial
S. dextrinisolvens H5	T508DRAFT_00996	ribosome recycling factor	No CCBD	0	none
S. dextrinisolvens H5	T508DRAFT_00997	uridylate kinase	No CCBD	0.99727	none
S. dextrinisolvens H5	T508DRAFT_00997	uridylate kinase	No CCBD	0.99727	none
S. dextrinisolvens H5	T508DRAFT_00998	translation elongation factor Ts (EF-Ts)	No CCBD	0	ER
S. dextrinisolvens H5	T508DRAFT_00999	small subunit ribosomal protein S2	No CCBD	0	ER
S. dextrinisolvens H5	T508DRAFT_01000	ribonuclease Z	No CCBD	1	none
S. dextrinisolvens H5	T508DRAFT_01001	methionine aminopeptidase, type I (EC 3.4.11.18)	No CCBD	1	none
S. dextrinisolvens H5	T508DRAFT_01002	UTP--GlnB (protein PII) uridylyltransferase, GlnD	No CCBD	1	none
S. dextrinisolvens H5	T508DRAFT_01003	hypothetical protein	No CCBD	0	none
S. dextrinisolvens H5	T508DRAFT_01004	hypothetical protein	No CCBD	1	none
S. dextrinisolvens H5	T508DRAFT_01005	Na+-transporting NADH:ubiquinone oxidoreductase subunit F	No CCBD	0	none
S. dextrinisolvens H5	T508DRAFT_01006	Na+-transporting NADH:ubiquinone oxidoreductase subunit E	No CCBD	0	ER
S. dextrinisolvens H5	T508DRAFT_01007	Na+-transporting NADH:ubiquinone oxidoreductase subunit D	No CCBD	1	none	YES
S. dextrinisolvens H5	T508DRAFT_01008	Na+-transporting NADH:ubiquinone oxidoreductase subunit C	No CCBD	0	none
S. dextrinisolvens H5	T508DRAFT_01009	Na+-transporting NADH:ubiquinone oxidoreductase subunit B	No CCBD	0	not used
S. dextrinisolvens H5	T508DRAFT_01010	Na+-transporting NADH:ubiquinone oxidoreductase subunit A	No CCBD	0	none
S. dextrinisolvens H5	T508DRAFT_01011	MFS transporter, PAT family, beta-lactamase induction signal transducer AmpG	No CCBD	0	ER
S. dextrinisolvens H5	T508DRAFT_01012	hypothetical protein	No CCBD	0	mitochondrial
S. dextrinisolvens H5	T508DRAFT_01013	1-deoxy-D-xylulose-5-phosphate synthase	No CCBD	0	possibly ER
S. dextrinisolvens H5	T508DRAFT_01014	farnesyl diphosphate synthase	No CCBD	0	ER
S. dextrinisolvens H5	T508DRAFT_01015	Exodeoxyribonuclease VII small subunit	CCBD (LISNVRNVSN) found downstream	0	possibly mitochondrial
S. dextrinisolvens H5	T508DRAFT_01015	Exodeoxyribonuclease VII small subunit	CCBD (LISNVRNVSN) found downstream	0	possibly mitochondrial
S. dextrinisolvens H5	T508DRAFT_01016	phenylalanyl-tRNA synthetase beta subunit	No CCBD	0.00297	ER
S. dextrinisolvens H5	T508DRAFT_01016	phenylalanyl-tRNA synthetase beta subunit	No CCBD	0.00297	ER
S. dextrinisolvens H5	T508DRAFT_01017	phenylalanyl-tRNA synthetase, alpha subunit	No CCBD	0.03923	none
S. dextrinisolvens H5	T508DRAFT_01018	hypothetical protein	No CCBD	0.20951	none
S. dextrinisolvens H5	T508DRAFT_01019	lipoprotein-releasing system permease protein	No CCBD	0	none
S. dextrinisolvens H5	T508DRAFT_01020	lipoprotein-releasing system ATP-binding protein	No CCBD	0.99966	possibly ER
S. dextrinisolvens H5	T508DRAFT_01021	lipoprotein-releasing system permease protein	No CCBD	0	none
S. dextrinisolvens H5	T508DRAFT_01022	Predicted acyltransferases	No CCBD	0	mitochondrial
S. dextrinisolvens H5	T508DRAFT_01023	PD-(D/E)XK nuclease superfamily protein	No CCBD	0.67592	none
S. dextrinisolvens H5	T508DRAFT_01024	hypothetical protein	No CCBD	0	none
S. dextrinisolvens H5	T508DRAFT_01024	hypothetical protein	No CCBD	0	none
S. dextrinisolvens H5	T508DRAFT_01025	L-asparaginase	No CCBD	0	ER	YES
S. dextrinisolvens H5	T508DRAFT_01026	flagellar hook-basal body complex protein FliE	No CCBD	0.00034	none
S. dextrinisolvens H5	T508DRAFT_01027	flagellar M-ring protein FliF	No CCBD	0.99954	none
S. dextrinisolvens H5	T508DRAFT_01028	flagellar motor switch protein FliG	No CCBD	0	none
S. dextrinisolvens H5	T508DRAFT_01029	Flagellar biosynthesis/type III secretory pathway protein FliH	No CCBD	0	none
S. dextrinisolvens H5	T508DRAFT_01030	flagellum-specific ATP synthase	CCBD (IAKAIARVVN) found downstream	0	ER
S. dextrinisolvens H5	T508DRAFT_01031	flagellar export protein FliJ	No CCBD	0	none
S. dextrinisolvens H5	T508DRAFT_01032	hypothetical protein	No CCBD	0.02265	none
S. dextrinisolvens H5	T508DRAFT_01032	hypothetical protein	No CCBD	0.02265	none
S. dextrinisolvens H5	T508DRAFT_01033	Flagellar hook-length control protein	CCBD (LPYYIGNVIN) in expected region	0	possibly mitochondrial
S. dextrinisolvens H5	T508DRAFT_01033	Flagellar hook-length control protein	CCBD (LPYYIGNVIN) in expected region	0	possibly mitochondrial
S. dextrinisolvens H5	T508DRAFT_01034	flagellar FliL protein	No CCBD	0	none
S. dextrinisolvens H5	T508DRAFT_01035	flagellar motor switch protein FliM	No CCBD	0.95555	none
S. dextrinisolvens H5	T508DRAFT_01035	flagellar motor switch protein FliM	No CCBD	0.95555	none
S. dextrinisolvens H5	T508DRAFT_01035	flagellar motor switch protein FliM	No CCBD	0.95555	none
S. dextrinisolvens H5	T508DRAFT_01036	flagellar motor switch protein FliN/FliY	No CCBD	0	none
S. dextrinisolvens H5	T508DRAFT_01037	flagellar protein FliO/FliZ	No CCBD	0	none
S. dextrinisolvens H5	T508DRAFT_01037	flagellar protein FliO/FliZ	No CCBD	0	none
S. dextrinisolvens H5	T508DRAFT_01037	flagellar protein FliO/FliZ	No CCBD	0	none
S. dextrinisolvens H5	T508DRAFT_01038	flagellar biosynthetic protein FliP	No CCBD	0	none
S. dextrinisolvens H5	T508DRAFT_01039	flagellar biosynthetic protein FliQ	No CCBD	0	ER
S. dextrinisolvens H5	T508DRAFT_01040	flagellar biosynthetic protein FliR	No CCBD	0	possibly mitochondrial
S. dextrinisolvens H5	T508DRAFT_01041	DNA-binding transcriptional regulator, LysR family	No CCBD	0	not used
S. dextrinisolvens H5	T508DRAFT_01042	hypothetical protein	No CCBD	0	none
S. dextrinisolvens H5	T508DRAFT_01043	hypothetical protein	No CCBD	0	none	YES
S. dextrinisolvens H5	T508DRAFT_01044	7-cyano-7-deazaguanine reductase	No CCBD	1	none
S. dextrinisolvens H5	T508DRAFT_01045	16S rRNA m(3)U-1498 methyltransferase (EC 2.1.1.193)	No CCBD	0.98804	none
S. dextrinisolvens H5	T508DRAFT_01046	deoxyribonuclease-1	No CCBD	0.0001	not used
S. dextrinisolvens H5	T508DRAFT_01047	hypothetical protein	No CCBD	0	ER
S. dextrinisolvens H5	T508DRAFT_01048	pyridoxine kinase	No CCBD	0	none
S. dextrinisolvens H5	T508DRAFT_01049	Pimeloyl-ACP methyl ester carboxylesterase	No CCBD	0	ER
S. dextrinisolvens H5	T508DRAFT_01050	DNA-binding transcriptional regulator, LysR family	No CCBD	0.00051	none
S. dextrinisolvens H5	T508DRAFT_01051	hypothetical protein	No CCBD	0	none
S. dextrinisolvens H5	T508DRAFT_01052	transcriptional regulator, DeoR family	No CCBD	1	none
S. dextrinisolvens H5	T508DRAFT_01053	hypothetical protein	No CCBD	0	none
S. dextrinisolvens H5	T508DRAFT_01054	prevent-host-death family protein	No CCBD	0	not used
S. dextrinisolvens H5	T508DRAFT_01055	PIN domain-containing protein	No CCBD	0	possibly mitochondrial	YES
S. dextrinisolvens H5	T508DRAFT_01056	gluconate:H+ symporter, GntP family	No CCBD	0	none
S. dextrinisolvens H5	T508DRAFT_01057	4-hydroxythreonine-4-phosphate dehydrogenase (EC 1.1.1.262)	No CCBD	0.00273	none
S. dextrinisolvens H5	T508DRAFT_01058	Uncharacterized conserved protein YgbK, DUF1537 family	No CCBD	0	ER
S. dextrinisolvens H5	T508DRAFT_01059	NADPH-dependent 2,4-dienoyl-CoA reductase, sulfur reductase	No CCBD	0	none
S. dextrinisolvens H5	T508DRAFT_01060	transcriptional regulator, ArsR family	No CCBD	0.04246	none
S. dextrinisolvens H5	T508DRAFT_01061	methionine adenosyltransferase	No CCBD	0	none
S. dextrinisolvens H5	T508DRAFT_01061	methionine adenosyltransferase	No CCBD	0	none
S. dextrinisolvens H5	T508DRAFT_01062	transaldolase	No CCBD	0	possibly ER
S. dextrinisolvens H5	T508DRAFT_01063	transketolase (EC 2.2.1.1)	No CCBD	0	possibly mitochondrial
S. dextrinisolvens H5	T508DRAFT_01064	putative hydrolases of HD superfamily	No CCBD	0	ER
S. dextrinisolvens H5	T508DRAFT_01065	Na+/proline symporter	No CCBD	0.0006	not used
S. dextrinisolvens H5	T508DRAFT_01066	hypothetical protein	No CCBD	0	none
S. dextrinisolvens H5	T508DRAFT_01067	methyl-galactoside transport system substrate-binding protein	No CCBD	0	none
S. dextrinisolvens H5	T508DRAFT_01068	phosphoglycerate kinase	No CCBD	0	ER
S. dextrinisolvens H5	T508DRAFT_01069	fructose-bisphosphate aldolase	No CCBD	0.00339	none
S. dextrinisolvens H5	T508DRAFT_01070	flagellar hook-associated protein 2	No CCBD	0	none
S. dextrinisolvens H5	T508DRAFT_01071	aspartate kinase	No CCBD	0	none
S. dextrinisolvens H5	T508DRAFT_01072	4-azaleucine resistance probable transporter AzlC	No CCBD	0	none	YES
S. dextrinisolvens H5	T508DRAFT_01073	Predicted membrane protein	CCBD (FASLVISVRN) found downstream	0	ER
S. dextrinisolvens H5	T508DRAFT_01074	hypothetical protein	No CCBD	0.25472	none
S. dextrinisolvens H5	T508DRAFT_01075	Zn-dependent protease with chaperone function	No CCBD	0	none
S. dextrinisolvens H5	T508DRAFT_01076	cell division topological specificity factor	No CCBD	1e-05	none
S. dextrinisolvens H5	T508DRAFT_01077	septum site-determining protein MinD	No CCBD	0.01187	none
S. dextrinisolvens H5	T508DRAFT_01078	septum site-determining protein MinC	No CCBD	6e-05	none
S. dextrinisolvens H5	T508DRAFT_01079	alanine or glycine:cation symporter, AGCS family	No CCBD	0	none
S. dextrinisolvens H5	T508DRAFT_01080	hypothetical protein	No CCBD	0.01266	none
S. dextrinisolvens H5	T508DRAFT_01080	hypothetical protein	No CCBD	0.01266	none
S. dextrinisolvens H5	T508DRAFT_01081	hypothetical protein	No CCBD	0	ER
S. dextrinisolvens H5	T508DRAFT_01082	amino acid ABC transporter ATP-binding protein, PAAT family (TC 3.A.1.3.-)	CCBD (LCNEISRISN) found downstream	1	possibly mitochondrial
S. dextrinisolvens H5	T508DRAFT_01083	polar amino acid transport system permease protein	No CCBD	0	not used
S. dextrinisolvens H5	T508DRAFT_01084	polar amino acid transport system substrate-binding protein	No CCBD	0.83814	none
S. dextrinisolvens H5	T508DRAFT_01085	2-haloacid dehalogenase	No CCBD	0	none
S. dextrinisolvens H5	T508DRAFT_01086	hypothetical protein	No CCBD	0	none	YES
S. dextrinisolvens H5	T508DRAFT_01087	carbohydrate ABC transporter ATP-binding protein, CUT1 family (TC 3.A.1.1.-)	No CCBD	0	none
S. dextrinisolvens H5	T508DRAFT_01088	ABC-type maltose transport system, permease component	No CCBD	0.05754	none
S. dextrinisolvens H5	T508DRAFT_01089	maltose/maltodextrin transport system permease protein	No CCBD	0	none
S. dextrinisolvens H5	T508DRAFT_01090	maltose/maltodextrin transport system substrate-binding protein	No CCBD	0.01593	ER	YES
S. dextrinisolvens H5	T508DRAFT_01091	AraC-type DNA-binding protein	No CCBD	1	ER
S. dextrinisolvens H5	T508DRAFT_01092	iron (metal) dependent repressor, DtxR family	No CCBD	0	none
S. dextrinisolvens H5	T508DRAFT_01093	Fur family transcriptional regulator, ferric uptake regulator	No CCBD	0	possibly mitochondrial
S. dextrinisolvens H5	T508DRAFT_01094	hypothetical protein	No CCBD	0	ER
S. dextrinisolvens H5	T508DRAFT_01095	hypothetical protein	No CCBD	0	possibly mitochondrial
S. dextrinisolvens H5	T508DRAFT_01096	quinolinate synthetase	No CCBD	0	not used
S. dextrinisolvens H5	T508DRAFT_01097	pRiA4b ORF-3-like protein	No CCBD	4e-05	not used
S. dextrinisolvens H5	T508DRAFT_01098	Sel1 repeat-containing protein	No CCBD	0	none
S. dextrinisolvens H5	T508DRAFT_01099	carbon starvation protein	No CCBD	0	none
S. dextrinisolvens H5	T508DRAFT_01100	8-amino-7-oxononanoate synthase	No CCBD	1	not used
S. dextrinisolvens H5	T508DRAFT_01101	biotin synthesis protein BioG	CCBD (MKLYIEEIIN) in N-terminal region	0	not used
S. dextrinisolvens H5	T508DRAFT_01102	malonyl-CoA O-methyltransferase	No CCBD	1e-05	possibly ER
S. dextrinisolvens H5	T508DRAFT_01102	malonyl-CoA O-methyltransferase	No CCBD	1e-05	possibly ER
S. dextrinisolvens H5	T508DRAFT_01103	No annotation	No CCBD	0	ER
S. dextrinisolvens H5	T508DRAFT_01104	No annotation	No CCBD	0	none
S. dextrinisolvens H5	T508DRAFT_01105	phosphoribosylaminoimidazole-succinocarboxamide synthase (EC 6.3.2.6)	No CCBD	1	none
S. dextrinisolvens H5	T508DRAFT_01106	adenosylmethionine-8-amino-7-oxononanoate aminotransferase apoenzyme (EC 2.6.1.62)	No CCBD	0.00201	none
S. dextrinisolvens H5	T508DRAFT_01107	dethiobiotin synthetase	No CCBD	0.8905	none
S. dextrinisolvens H5	T508DRAFT_01108	PD-(D/E)XK nuclease superfamily protein	No CCBD	0	none
S. dextrinisolvens H5	T508DRAFT_01109	Carbon starvation protein CstA	No CCBD	0	none
S. dextrinisolvens H5	T508DRAFT_01110	flagellin	No CCBD	0	none
S. dextrinisolvens H5	T508DRAFT_01110	flagellin	No CCBD	0	none
S. dextrinisolvens H5	T508DRAFT_01111	Uncharacterized lipoprotein	No CCBD	1	not used
S. dextrinisolvens H5	T508DRAFT_01112	hypothetical protein	No CCBD	0	none
S. dextrinisolvens H5	T508DRAFT_01113	glutaminyl-tRNA synthetase	No CCBD	0	not used
S. dextrinisolvens H5	T508DRAFT_01114	hypothetical protein	No CCBD	0	none
S. dextrinisolvens H5	T508DRAFT_01115	Acetyltransferase (isoleucine patch superfamily)	No CCBD	0.99993	none
S. dextrinisolvens H5	T508DRAFT_01116	release factor glutamine methyltransferase	No CCBD	0	none
S. dextrinisolvens H5	T508DRAFT_01117	bacterial peptide chain release factor 1 (bRF-1)	No CCBD	0	none
S. dextrinisolvens H5	T508DRAFT_01118	hypothetical protein	No CCBD	0.02559	none
S. dextrinisolvens H5	T508DRAFT_01119	hypothetical protein	No CCBD	2e-05	none
S. dextrinisolvens H5	T508DRAFT_01119	hypothetical protein	No CCBD	2e-05	none
S. dextrinisolvens H5	T508DRAFT_01119	hypothetical protein	No CCBD	2e-05	none
S. dextrinisolvens H5	T508DRAFT_01119	hypothetical protein	No CCBD	2e-05	none
S. dextrinisolvens H5	T508DRAFT_01120	hypothetical protein	No CCBD	1	possibly mitochondrial
S. dextrinisolvens H5	T508DRAFT_01121	Membrane protein involved in colicin uptake	CCBD (IDAHIVAVQN) in expected region	0	none
S. dextrinisolvens H5	T508DRAFT_01122	Formylglycine-generating enzyme, required for sulfatase activity, contains SUMF1/FGE domain	No CCBD	0	mitochondrial
S. dextrinisolvens H5	T508DRAFT_01123	putative ABC transport system permease protein	No CCBD	0	not used
S. dextrinisolvens H5	T508DRAFT_01124	putative ABC transport system ATP-binding protein	No CCBD	0	ER
S. dextrinisolvens H5	T508DRAFT_01125	von Willebrand factor type A domain-containing protein	No CCBD	0	none
S. dextrinisolvens H5	T508DRAFT_01126	Sel1 repeat-containing protein	No CCBD	0	none
S. dextrinisolvens H5	T508DRAFT_01127	Putative virulence factor	No CCBD	0	none
S. dextrinisolvens H5	T508DRAFT_01128	hypothetical protein	No CCBD	0	ER
S. dextrinisolvens H5	T508DRAFT_01129	No annotation	No CCBD	0.97856	none
S. dextrinisolvens H5	T508DRAFT_01130	Transposase and inactivated derivatives	No CCBD	0.9998	none
S. dextrinisolvens H5	T508DRAFT_01131	Phosphotransferase system mannitol/fructose-specific IIA domain (Ntr-type)	No CCBD	1e-05	none
S. dextrinisolvens H5	T508DRAFT_01132	molybdenum ABC transporter, molybdate-binding protein	No CCBD	0	none
S. dextrinisolvens H5	T508DRAFT_01133	16S rRNA (guanine1516-N2)-methyltransferase	No CCBD	0.92192	none
S. dextrinisolvens H5	T508DRAFT_01134	shikimate dehydrogenase	No CCBD	0	none
S. dextrinisolvens H5	T508DRAFT_01135	L-threonylcarbamoyladenylate synthase	No CCBD	0.99995	none
S. dextrinisolvens H5	T508DRAFT_01136	5-(carboxyamino)imidazole ribonucleotide mutase	No CCBD	0.10567	none
S. dextrinisolvens H5	T508DRAFT_01137	putative DNA topoisomerase	No CCBD	0.27533	none
S. dextrinisolvens H5	T508DRAFT_01138	peptide deformylase	No CCBD	1	none
S. dextrinisolvens H5	T508DRAFT_01139	methionyl-tRNA formyltransferase	No CCBD	1	none
S. dextrinisolvens H5	T508DRAFT_01140	16S rRNA m(5)C-967 methyltransferase (EC 2.1.1.176)	No CCBD	0	none
S. dextrinisolvens H5	T508DRAFT_01141	trk system potassium uptake protein TrkA	No CCBD	0.67356	none
S. dextrinisolvens H5	T508DRAFT_01142	trk system potassium uptake protein TrkH	No CCBD	1e-05	none
S. dextrinisolvens H5	T508DRAFT_01143	1,4-dihydroxy-2-naphthoate prenyltransferase	No CCBD	0.99999	not used	YES
S. dextrinisolvens H5	T508DRAFT_01144	1,4-dihydroxy-2-naphthoate octaprenyltransferase	No CCBD	0	none
S. dextrinisolvens H5	T508DRAFT_01145	exoribonuclease-2	No CCBD	0.76689	none
S. dextrinisolvens H5	T508DRAFT_01145	exoribonuclease-2	No CCBD	0.76689	none
S. dextrinisolvens H5	T508DRAFT_01146	Ribosomal protein S18 acetylase RimI	No CCBD	0	none
S. dextrinisolvens H5	T508DRAFT_01147	oligopeptidase A (EC:3.4.24.70). Metallo peptidase. MEROPS family M03A	No CCBD	1	none
S. dextrinisolvens H5	T508DRAFT_01147	oligopeptidase A (EC:3.4.24.70). Metallo peptidase. MEROPS family M03A	No CCBD	1	none
S. dextrinisolvens H5	T508DRAFT_01148	Xaa-Pro aminopeptidase	No CCBD	0	not used
S. dextrinisolvens H5	T508DRAFT_01149	CDP-diacylglycerol---serine O-phosphatidyltransferase	No CCBD	0	none
S. dextrinisolvens H5	T508DRAFT_01150	ATP-dependent DNA helicase RecG	No CCBD	0	none
S. dextrinisolvens H5	T508DRAFT_01151	hypothetical protein	No CCBD	0	ER	YES
S. dextrinisolvens H5	T508DRAFT_01152	membrane protein	No CCBD	0	none	YES
S. dextrinisolvens H5	T508DRAFT_01152	membrane protein	No CCBD	0	none	YES
S. dextrinisolvens H5	T508DRAFT_01152	membrane protein	No CCBD	0	none	YES
S. dextrinisolvens H5	T508DRAFT_01153	D-alanyl-D-alanine carboxypeptidase	No CCBD	0.00031	none
S. dextrinisolvens H5	T508DRAFT_01153	D-alanyl-D-alanine carboxypeptidase	No CCBD	0.00031	none
S. dextrinisolvens H5	T508DRAFT_01154	GTP-binding protein	No CCBD	0	ER
S. dextrinisolvens H5	T508DRAFT_01155	PAS/PAC sensor signal transduction histidine kinase (EC 2.7.13.3)	No CCBD	8e-05	not used
S. dextrinisolvens H5	T508DRAFT_01156	two-component system, NtrC family, nitrogen regulation response regulator GlnG	No CCBD	0	none
S. dextrinisolvens H5	T508DRAFT_01157	D-methionine transport system substrate-binding protein	No CCBD	0	none
S. dextrinisolvens H5	T508DRAFT_01158	D-methionine transport system ATP-binding protein	No CCBD	0	none
S. dextrinisolvens H5	T508DRAFT_01159	D-methionine transport system permease protein	No CCBD	0	none
S. dextrinisolvens H5	T508DRAFT_01160	aminotransferase	No CCBD	0	none
S. dextrinisolvens H5	T508DRAFT_01161	pyruvate ferredoxin oxidoreductase gamma subunit	CCBD (ITSLVNTILN) in expected region	0.47342	none
S. dextrinisolvens H5	T508DRAFT_01162	pyruvate ferredoxin oxidoreductase delta subunit	No CCBD	5e-05	none
S. dextrinisolvens H5	T508DRAFT_01163	pyruvate ferredoxin oxidoreductase alpha subunit	No CCBD	0	mitochondrial
S. dextrinisolvens H5	T508DRAFT_01164	pyruvate ferredoxin oxidoreductase beta subunit	No CCBD	0	ER
S. dextrinisolvens H5	T508DRAFT_01165	phenylacetate-CoA ligase	No CCBD	0	ER	YES
S. dextrinisolvens H5	T508DRAFT_01165	phenylacetate-CoA ligase	No CCBD	0	ER	YES
S. dextrinisolvens H5	T508DRAFT_01166	methyltransferase, TIGR00027 family	No CCBD	0.06908	possibly ER
S. dextrinisolvens H5	T508DRAFT_01167	cystathionine gamma-lyase (EC 4.4.1.1)	No CCBD	0	none
S. dextrinisolvens H5	T508DRAFT_01168	cysteine synthase A	No CCBD	1	none
S. dextrinisolvens H5	T508DRAFT_01169	putative efflux protein, MATE family	No CCBD	0	none
S. dextrinisolvens H5	T508DRAFT_01170	Protein of unknown function (DUF3334)	No CCBD	0	ER
S. dextrinisolvens H5	T508DRAFT_01171	GTP-binding protein	No CCBD	0	none
S. dextrinisolvens H5	T508DRAFT_01171	GTP-binding protein	No CCBD	0	none
S. dextrinisolvens H5	T508DRAFT_01172	guanylate kinase	No CCBD	0	none
S. dextrinisolvens H5	T508DRAFT_01173	DNA-directed RNA polymerase subunit omega	No CCBD	0	none
S. dextrinisolvens H5	T508DRAFT_01174	guanosine-3',5'-bis(diphosphate) 3'-pyrophosphohydrolase	No CCBD	1	none
S. dextrinisolvens H5	T508DRAFT_01174	guanosine-3',5'-bis(diphosphate) 3'-pyrophosphohydrolase	No CCBD	1	none
S. dextrinisolvens H5	T508DRAFT_01175	lysophospholipase	No CCBD	0	ER
S. dextrinisolvens H5	T508DRAFT_01176	GTPase, G3E family	No CCBD	0	none
S. dextrinisolvens H5	T508DRAFT_01177	hypothetical protein	No CCBD	0	none
S. dextrinisolvens H5	T508DRAFT_01178	Ribosomal protein L25 (general stress protein Ctc)	No CCBD	0.99775	none
S. dextrinisolvens H5	T508DRAFT_01179	hypothetical protein	No CCBD	0.9997	none
S. dextrinisolvens H5	T508DRAFT_01180	serine protease SohB	No CCBD	0	none
S. dextrinisolvens H5	T508DRAFT_01181	DNA topoisomerase-1	No CCBD	0.41301	none
S. dextrinisolvens H5	T508DRAFT_01182	ATP-binding cassette, subfamily B, MsbA	No CCBD	0	none
S. dextrinisolvens H5	T508DRAFT_01183	exopolysaccharide biosynthesis polyprenyl glycosylphosphotransferase	No CCBD	0	ER
S. dextrinisolvens H5	T508DRAFT_01184	Protein N-acetyltransferase, RimJ/RimL family	No CCBD	1	none
S. dextrinisolvens H5	T508DRAFT_01185	dTDP-4-amino-4,6-dideoxygalactose transaminase	No CCBD	0	none
S. dextrinisolvens H5	T508DRAFT_01186	hypothetical protein	No CCBD	0	possibly ER
S. dextrinisolvens H5	T508DRAFT_01187	Glucose-1-phosphate thymidylyltransferase	No CCBD	0.00092	none
S. dextrinisolvens H5	T508DRAFT_01188	dTDP-4-dehydrorhamnose 3,5-epimerase	No CCBD	1	none
S. dextrinisolvens H5	T508DRAFT_01189	dTDP-glucose 4,6-dehydratase	No CCBD	1	none
S. dextrinisolvens H5	T508DRAFT_01189	dTDP-glucose 4,6-dehydratase	No CCBD	1	none
S. dextrinisolvens H5	T508DRAFT_01190	hypothetical protein	No CCBD	0.99997	none
S. dextrinisolvens H5	T508DRAFT_01191	putative membrane protein	No CCBD	0.99714	not used
S. dextrinisolvens H5	T508DRAFT_01192	penicillin-binding protein 1C	No CCBD	1	none
S. dextrinisolvens H5	T508DRAFT_01193	Uncharacterized conserved protein YfaS, alpha-2-macroglobulin family	No CCBD	0	none
S. dextrinisolvens H5	T508DRAFT_01194	methyl-accepting chemotaxis protein	No CCBD	0.98675	none
S. dextrinisolvens H5	T508DRAFT_01195	Exodeoxyribonuclease I subunit C	No CCBD	0	not used
S. dextrinisolvens H5	T508DRAFT_01196	protein of unknown function (DUF4250)	No CCBD	0	none
S. dextrinisolvens H5	T508DRAFT_01196	protein of unknown function (DUF4250)	No CCBD	0	none
S. dextrinisolvens H5	T508DRAFT_01197	formate-dependent phosphoribosylglycinamide formyltransferase	No CCBD	0	none
S. dextrinisolvens H5	T508DRAFT_01198	protein-tyrosine phosphatase	No CCBD	0	none
S. dextrinisolvens H5	T508DRAFT_01199	methyl-galactoside transport system substrate-binding protein	No CCBD	0	ER
S. dextrinisolvens H5	T508DRAFT_01200	3-oxoacyl-[acyl-carrier-protein] synthase II	No CCBD	0	not used
S. dextrinisolvens H5	T508DRAFT_01201	3-oxoacyl-[acyl-carrier protein] reductase	No CCBD	0	ER
S. dextrinisolvens H5	T508DRAFT_01202	Predicted 3-hydroxylacyl-ACP dehydratase, HotDog domain	CCBD (LGGLVISIVN) in expected region	0	possibly ER
S. dextrinisolvens H5	T508DRAFT_01203	3-oxoacyl-[acyl-carrier-protein] synthase-1	No CCBD	1e-05	none
S. dextrinisolvens H5	T508DRAFT_01204	Protein of unknown function (DUF3261)	No CCBD	1	none
S. dextrinisolvens H5	T508DRAFT_01205	Predicted exporter	No CCBD	0	none
S. dextrinisolvens H5	T508DRAFT_01206	Outer membrane lipoprotein carrier protein LolA	No CCBD	0	none
S. dextrinisolvens H5	T508DRAFT_01207	acyl-CoA thioester hydrolase	No CCBD	0	none
S. dextrinisolvens H5	T508DRAFT_01208	Predicted acyltransferase, LPLAT superfamily	No CCBD	0.21249	none
S. dextrinisolvens H5	T508DRAFT_01209	Glycosyltransferases involved in cell wall biogenesis	No CCBD	0	none
S. dextrinisolvens H5	T508DRAFT_01210	3-hydroxymyristoyl/3-hydroxydecanoyl-(acyl carrier protein) dehydratase	No CCBD	5e-05	none
S. dextrinisolvens H5	T508DRAFT_01211	Acyl-coenzyme A synthetase/AMP-(fatty) acid ligase	No CCBD	0.83618	not used
S. dextrinisolvens H5	T508DRAFT_01212	Uncharacterized membrane protein	No CCBD	0	none
S. dextrinisolvens H5	T508DRAFT_01213	acyl carrier protein	No CCBD	0	none
S. dextrinisolvens H5	T508DRAFT_01214	acyl carrier protein	No CCBD	0.69164	none
S. dextrinisolvens H5	T508DRAFT_01215	1-acyl-sn-glycerol-3-phosphate acyltransferases	No CCBD	0	none
S. dextrinisolvens H5	T508DRAFT_01216	Beta-ketoacyl synthase, N-terminal domain	No CCBD	3e-05	possibly mitochondrial
S. dextrinisolvens H5	T508DRAFT_01217	Cyclopropane fatty-acyl-phospholipid synthase	No CCBD	0	possibly mitochondrial
S. dextrinisolvens H5	T508DRAFT_01218	PD-(D/E)XK nuclease superfamily protein	No CCBD	1	none
S. dextrinisolvens H5	T508DRAFT_01219	Superfamily II DNA/RNA helicases, SNF2 family	No CCBD	0	none
S. dextrinisolvens H5	T508DRAFT_01220	Transposase	No CCBD	1	none
S. dextrinisolvens H5	T508DRAFT_01221	EspA-like secreted protein	No CCBD	0	none
S. dextrinisolvens H5	T508DRAFT_01222	hypothetical protein	No CCBD	0	possibly mitochondrial
S. dextrinisolvens H5	T508DRAFT_01223	anti-sigma B factor antagonist	No CCBD	1	none
S. dextrinisolvens H5	T508DRAFT_01224	Soluble lytic murein transglycosylase and related regulatory proteins (some contain LysM/invasin domains)	No CCBD	0	ER
S. dextrinisolvens H5	T508DRAFT_01224	Soluble lytic murein transglycosylase and related regulatory proteins (some contain LysM/invasin domains)	No CCBD	0	ER
S. dextrinisolvens H5	T508DRAFT_01225	type III secretion system ATPase, FliI/YscN	No CCBD	0	mitochondrial
S. dextrinisolvens H5	T508DRAFT_01226	type III secretion protein L	No CCBD	0.00035	none
S. dextrinisolvens H5	T508DRAFT_01227	hypothetical protein	No CCBD	0.00098	not used
S. dextrinisolvens H5	T508DRAFT_01228	type III secretion protein J	No CCBD	0	ER
S. dextrinisolvens H5	T508DRAFT_01229	hypothetical protein	No CCBD	0.01713	none
S. dextrinisolvens H5	T508DRAFT_01230	TRAP transporter solute receptor, TAXI family	No CCBD	0	possibly ER
S. dextrinisolvens H5	T508DRAFT_01231	glutamate:Na+ symporter, ESS family	No CCBD	0	none
S. dextrinisolvens H5	T508DRAFT_01232	hypothetical protein	No CCBD	0	ER
S. dextrinisolvens H5	T508DRAFT_01233	hypothetical protein	No CCBD	0	none
S. dextrinisolvens H5	T508DRAFT_01234	Tir chaperone protein (CesT) family protein	No CCBD	0	mitochondrial
S. dextrinisolvens H5	T508DRAFT_01235	Tir chaperone protein (CesT) family protein	No CCBD	0	possibly mitochondrial
S. dextrinisolvens H5	T508DRAFT_01236	type III secretion system major needle protein, YscF/MxiH/PrgI family	No CCBD	0	not used
S. dextrinisolvens H5	T508DRAFT_01237	hypothetical protein	No CCBD	0.27595	none
S. dextrinisolvens H5	T508DRAFT_01237	hypothetical protein	No CCBD	0.27595	none
S. dextrinisolvens H5	T508DRAFT_01237	hypothetical protein	No CCBD	0.27595	none
S. dextrinisolvens H5	T508DRAFT_01238	Thioredoxin domain-containing protein	No CCBD	1	none
S. dextrinisolvens H5	T508DRAFT_01239	type III secretion apparatus protein, YscD/HrpQ family	No CCBD	0.18301	none
S. dextrinisolvens H5	T508DRAFT_01240	type III secretion protein C	No CCBD	0	ER
S. dextrinisolvens H5	T508DRAFT_01241	hypothetical protein	No CCBD	0	none
S. dextrinisolvens H5	T508DRAFT_01241	hypothetical protein	No CCBD	0	none
S. dextrinisolvens H5	T508DRAFT_01242	hypothetical protein	No CCBD	0	ER
S. dextrinisolvens H5	T508DRAFT_01243	Uncharacterized conserved protein	No CCBD	0	none
S. dextrinisolvens H5	T508DRAFT_01243	Uncharacterized conserved protein	No CCBD	0	none
S. dextrinisolvens H5	T508DRAFT_01244	type III secretion low calcium response chaperone LcrH/SycD	No CCBD	0.00011	none
S. dextrinisolvens H5	T508DRAFT_01245	type III secretion protein V	No CCBD	0.19618	none
S. dextrinisolvens H5	T508DRAFT_01245	type III secretion protein V	No CCBD	0.19618	none
S. dextrinisolvens H5	T508DRAFT_01246	hypothetical protein	No CCBD	3e-05	none
S. dextrinisolvens H5	T508DRAFT_01246	hypothetical protein	No CCBD	3e-05	none
S. dextrinisolvens H5	T508DRAFT_01247	Type III secretion system YscX (type_III_YscX)	No CCBD	0	none
S. dextrinisolvens H5	T508DRAFT_01248	hypothetical protein	No CCBD	0	ER
S. dextrinisolvens H5	T508DRAFT_01249	TyeA protein	No CCBD	0.63818	none
S. dextrinisolvens H5	T508DRAFT_01250	type III secretion protein U	No CCBD	0.00164	none
S. dextrinisolvens H5	T508DRAFT_01251	Type III secretion protein YscO	No CCBD	1	ER
S. dextrinisolvens H5	T508DRAFT_01252	hypothetical protein	No CCBD	1e-05	none
S. dextrinisolvens H5	T508DRAFT_01252	hypothetical protein	No CCBD	1e-05	none
S. dextrinisolvens H5	T508DRAFT_01252	hypothetical protein	No CCBD	1e-05	none
S. dextrinisolvens H5	T508DRAFT_01253	sigma-B regulation protein RsbU (phosphoserine phosphatase)	No CCBD	1	none
S. dextrinisolvens H5	T508DRAFT_01254	Stage II sporulation protein E (SpoIIE)	No CCBD	0	not used
S. dextrinisolvens H5	T508DRAFT_01255	Anti-sigma regulatory factor (Ser/Thr protein kinase)	No CCBD	0	none
S. dextrinisolvens H5	T508DRAFT_01256	anti-sigma B factor antagonist	No CCBD	0	none
S. dextrinisolvens H5	T508DRAFT_01257	phosphatidylglycerol:prolipoprotein diacylglycerol transferase	No CCBD	0	not used
S. dextrinisolvens H5	T508DRAFT_01258	hypothetical protein	No CCBD	0	none
S. dextrinisolvens H5	T508DRAFT_01259	hypothetical protein	No CCBD	0	none
S. dextrinisolvens H5	T508DRAFT_01260	type III secretion protein T	No CCBD	0.99995	none
S. dextrinisolvens H5	T508DRAFT_01261	type III secretion protein S	No CCBD	0	none
S. dextrinisolvens H5	T508DRAFT_01262	hypothetical protein	No CCBD	0	none
S. dextrinisolvens H5	T508DRAFT_01263	large subunit ribosomal protein L20	No CCBD	0	ER
S. dextrinisolvens H5	T508DRAFT_01264	LSU ribosomal protein L35P	No CCBD	1	none	YES
S. dextrinisolvens H5	T508DRAFT_01266	translation initiation factor IF-3	No CCBD	0.00015	none
S. dextrinisolvens H5	T508DRAFT_01266	translation initiation factor IF-3	No CCBD	0.00015	none
S. dextrinisolvens H5	T508DRAFT_01266	No annotation	No CCBD	0	none
S. dextrinisolvens H5	T508DRAFT_01267	threonyl-tRNA synthetase	No CCBD	0	none
S. dextrinisolvens H5	T508DRAFT_01268	No annotation	No CCBD	1	none
S. dextrinisolvens H5	T508DRAFT_01268	No annotation	No CCBD	1	none
S. dextrinisolvens H5	T508DRAFT_01269	Rhodanese-related sulfurtransferase	No CCBD	0	ER
S. dextrinisolvens H5	T508DRAFT_01270	TRAP transporter, 4TM/12TM fusion protein	No CCBD	0.00037	none
S. dextrinisolvens H5	T508DRAFT_01271	hypothetical protein	No CCBD	0	ER
S. dextrinisolvens H5	T508DRAFT_01272	amidophosphoribosyltransferase	No CCBD	0	possibly mitochondrial
S. dextrinisolvens H5	T508DRAFT_01273	membrane protein required for colicin V production	No CCBD	0	none
S. dextrinisolvens H5	T508DRAFT_01274	seryl-tRNA synthetase	CCBD (MAVRIRNIDN) found downstream	0	ER
S. dextrinisolvens H5	T508DRAFT_01275	hypothetical protein	No CCBD	0	none
S. dextrinisolvens H5	T508DRAFT_01276	PD-(D/E)XK nuclease superfamily protein	No CCBD	1e-05	none
S. dextrinisolvens H5	T508DRAFT_01277	PD-(D/E)XK nuclease superfamily protein	No CCBD	0.99075	none
S. dextrinisolvens H5	T508DRAFT_01278	hypothetical protein	No CCBD	0	none
S. dextrinisolvens H5	T508DRAFT_01279	EAL domain, c-di-GMP-specific phosphodiesterase class I (or its enzymatically inactive variant)	No CCBD	0	not used
S. dextrinisolvens H5	T508DRAFT_01280	methylated-DNA-[protein]-cysteine S-methyltransferase	No CCBD	0.99969	none
S. dextrinisolvens H5	T508DRAFT_01281	23S rRNA (uracil1939-C5)-methyltransferase	No CCBD	0	not used
S. dextrinisolvens H5	T508DRAFT_01282	Outer membrane lipoprotein SlyB	No CCBD	0.00703	none
S. dextrinisolvens H5	T508DRAFT_01283	No annotation	No CCBD	0	none
S. dextrinisolvens H5	T508DRAFT_01284	DNA primase	No CCBD	0	none
S. dextrinisolvens H5	T508DRAFT_01285	aminopeptidase-like domain-containing protein	No CCBD	0	none
S. dextrinisolvens H5	T508DRAFT_01286	Methionyl-tRNA formyltransferase	No CCBD	0	none	YES
S. dextrinisolvens H5	T508DRAFT_01287	Bis(5'nucleosyl)-tetraphosphatase, ApaH	No CCBD	0	ER
S. dextrinisolvens H5	T508DRAFT_01288	dihydrofolate reductase	No CCBD	0.00016	ER
S. dextrinisolvens H5	T508DRAFT_01289	GTP-binding protein	No CCBD	0.07895	ER
S. dextrinisolvens H5	T508DRAFT_01290	large subunit ribosomal protein L27	No CCBD	0.96491	not used
S. dextrinisolvens H5	T508DRAFT_01291	LSU ribosomal protein L21P	No CCBD	0	ER
S. dextrinisolvens H5	T508DRAFT_01292	octaprenyl-diphosphate synthase	No CCBD	0.00105	none
S. dextrinisolvens H5	T508DRAFT_01293	glutamate:Na+ symporter, ESS family	No CCBD	0.99993	not used
S. dextrinisolvens H5	T508DRAFT_01294	Adenylosuccinate synthetase	No CCBD	0	ER
S. dextrinisolvens H5	T508DRAFT_01295	membrane protease subunit HflC	No CCBD	0	possibly ER
S. dextrinisolvens H5	T508DRAFT_01296	protease FtsH subunit HflK	No CCBD	0.00036	ER
S. dextrinisolvens H5	T508DRAFT_01297	GTP-binding protein HflX (EC 3.1.5.-)	No CCBD	1e-05	none
S. dextrinisolvens H5	T508DRAFT_01298	host factor-I protein	No CCBD	1	ER
S. dextrinisolvens H5	T508DRAFT_01299	fructokinase	No CCBD	0	none
S. dextrinisolvens H5	T508DRAFT_01300	transcriptional regulator, LacI family	No CCBD	0	not used
S. dextrinisolvens H5	T508DRAFT_01301	MFS transporter, sugar porter (SP) family	No CCBD	0	none
S. dextrinisolvens H5	T508DRAFT_01302	Protein of unknown function (DUF2786)	No CCBD	0	not used
S. dextrinisolvens H5	T508DRAFT_01303	para-nitrobenzyl esterase	No CCBD	0	none
S. dextrinisolvens H5	T508DRAFT_01304	tRNA dimethylallyltransferase	No CCBD	0	ER	YES
S. dextrinisolvens H5	T508DRAFT_01305	DNA mismatch repair protein MutL	No CCBD	0	none
S. dextrinisolvens H5	T508DRAFT_01306	N-acetylmuramoyl-L-alanine amidase	No CCBD	0	possibly ER
S. dextrinisolvens H5	T508DRAFT_01307	tRNA threonylcarbamoyladenosine biosynthesis protein TsaE	No CCBD	0	none
S. dextrinisolvens H5	T508DRAFT_01307	tRNA threonylcarbamoyladenosine biosynthesis protein TsaE	No CCBD	0	none
S. dextrinisolvens H5	T508DRAFT_01308	NAD(P)H-hydrate epimerase	No CCBD	0	none
S. dextrinisolvens H5	T508DRAFT_01309	hypothetical protein	No CCBD	0.55118	none
S. dextrinisolvens H5	T508DRAFT_01309	hypothetical protein	No CCBD	0.55118	none
S. dextrinisolvens H5	T508DRAFT_01310	polyphosphate glucokinase	No CCBD	0	none
S. dextrinisolvens H5	T508DRAFT_01310	polyphosphate glucokinase	No CCBD	0	none
S. dextrinisolvens H5	T508DRAFT_01311	single-stranded-DNA-specific exonuclease	No CCBD	0	none
S. dextrinisolvens H5	T508DRAFT_01312	hypothetical protein	No CCBD	1	none
S. dextrinisolvens H5	T508DRAFT_01313	Spore maturation protein SpmB	No CCBD	0	ER
S. dextrinisolvens H5	T508DRAFT_01313	Spore maturation protein SpmB	No CCBD	0	ER
S. dextrinisolvens H5	T508DRAFT_01314	O-succinylbenzoic acid--CoA ligase	No CCBD	0	none
S. dextrinisolvens H5	T508DRAFT_01315	1,4-Dihydroxy-2-naphthoyl-CoA synthase	No CCBD	0.00105	possibly mitochondrial
S. dextrinisolvens H5	T508DRAFT_01316	uncharacterized domain 1-containing protein	No CCBD	0	none
S. dextrinisolvens H5	T508DRAFT_01317	ATP-dependent helicase Lhr and Lhr-like helicase	No CCBD	0	none
S. dextrinisolvens H5	T508DRAFT_01318	P-loop protein of unknown function (DUF2791)	No CCBD	0	none
S. dextrinisolvens H5	T508DRAFT_01318	P-loop protein of unknown function (DUF2791)	No CCBD	0	none
S. dextrinisolvens H5	T508DRAFT_01319	hypothetical protein	No CCBD	0	ER
S. dextrinisolvens H5	T508DRAFT_01320	Tripartite-type tricarboxylate transporter, receptor component TctC	No CCBD	0	none
S. dextrinisolvens H5	T508DRAFT_01321	hypothetical protein	No CCBD	0.03038	none
S. dextrinisolvens H5	T508DRAFT_01322	ribosomal protein L11 methyltransferase	No CCBD	0	none
S. dextrinisolvens H5	T508DRAFT_01323	hypothetical protein	No CCBD	0	none
S. dextrinisolvens H5	T508DRAFT_01324	No annotation	No CCBD	1e-05	none
S. dextrinisolvens H5	T508DRAFT_01325	No annotation	No CCBD	0	possibly mitochondrial
S. dextrinisolvens H5	T508DRAFT_01326	No annotation	No CCBD	0	ER
S. dextrinisolvens H5	T508DRAFT_01327	hypothetical protein	No CCBD	0.00744	none
S. dextrinisolvens H5	T508DRAFT_01328	TRAP-type C4-dicarboxylate transport system, small permease component	CCBD (LAKIIMGIEN) in expected region	0	none
S. dextrinisolvens H5	T508DRAFT_01329	C4-dicarboxylate transporter, DctM subunit	No CCBD	0	none
S. dextrinisolvens H5	T508DRAFT_01330	deoxyribonuclease-1	No CCBD	0.83253	none
S. dextrinisolvens H5	T508DRAFT_01330	deoxyribonuclease-1	No CCBD	0.83253	none
S. dextrinisolvens H5	T508DRAFT_01331	OmpA-OmpF porin, OOP family	No CCBD	0	possibly mitochondrial
S. dextrinisolvens H5	T508DRAFT_01331	OmpA-OmpF porin, OOP family	No CCBD	0	possibly mitochondrial
S. dextrinisolvens H5	T508DRAFT_01332	dCMP deaminase	No CCBD	0	none
S. dextrinisolvens H5	T508DRAFT_01333	Predicted arabinose efflux permease, MFS family	No CCBD	0	ER
S. dextrinisolvens H5	T508DRAFT_01334	beta-glucosidase	No CCBD	0	none
S. dextrinisolvens H5	T508DRAFT_01335	ribose transport system substrate-binding protein	No CCBD	0	possibly ER
S. dextrinisolvens H5	T508DRAFT_01336	protein of unknown function (DUF4432)	No CCBD	1	none
S. dextrinisolvens H5	T508DRAFT_01337	Sugar kinase of the NBD/HSP70 family, may contain an N-terminal HTH domain	No CCBD	0.0018	not used
S. dextrinisolvens H5	T508DRAFT_01338	NAD(P)-dependent dehydrogenase, short-chain alcohol dehydrogenase family	No CCBD	0	none
S. dextrinisolvens H5	T508DRAFT_01338	NAD(P)-dependent dehydrogenase, short-chain alcohol dehydrogenase family	No CCBD	0	none
S. dextrinisolvens H5	T508DRAFT_01339	monosaccharide ABC transporter substrate-binding protein, CUT2 family (TC 3.A.1.2.-)	No CCBD	0	none
S. dextrinisolvens H5	T508DRAFT_01340	monosaccharide ABC transporter ATP-binding protein, CUT2 family	No CCBD	0	possibly ER
S. dextrinisolvens H5	T508DRAFT_01341	monosaccharide ABC transporter membrane protein, CUT2 family	No CCBD	0	possibly mitochondrial
S. dextrinisolvens H5	T508DRAFT_01342	Sugar (pentulose or hexulose) kinase	No CCBD	0	none
S. dextrinisolvens H5	T508DRAFT_01343	hypothetical protein	No CCBD	0	ER
S. dextrinisolvens H5	T508DRAFT_01344	L-iditol 2-dehydrogenase	No CCBD	0	none
S. dextrinisolvens H5	T508DRAFT_01345	fructuronate reductase	No CCBD	0	possibly ER
S. dextrinisolvens H5	T508DRAFT_01346	hypothetical protein	No CCBD	0	not used
S. dextrinisolvens H5	T508DRAFT_01347	conserved hypothetical protein (putative transposase or invertase)	No CCBD	1	none
S. dextrinisolvens H5	T508DRAFT_01348	methyl-accepting chemotaxis protein	CCBD (MFDRITDIQN) in expected region	0.94036	none
S. dextrinisolvens H5	T508DRAFT_01349	PAS domain S-box-containing protein	No CCBD	1	none
S. dextrinisolvens H5	T508DRAFT_01350	glycerate kinase	No CCBD	0	none
S. dextrinisolvens H5	T508DRAFT_01351	hypothetical protein	No CCBD	1	none
S. dextrinisolvens H5	T508DRAFT_01351	hypothetical protein	No CCBD	1	none
S. dextrinisolvens H5	T508DRAFT_01352	4-hydroxy-tetrahydrodipicolinate synthase	No CCBD	0.23826	none
S. dextrinisolvens H5	T508DRAFT_01353	2-hydroxy-3-oxopropionate reductase	No CCBD	0	none
S. dextrinisolvens H5	T508DRAFT_01354	Gnt-I system high-affinity gluconate transporter	No CCBD	0	possibly mitochondrial
S. dextrinisolvens H5	T508DRAFT_01355	D-glucarate dehydratase	No CCBD	1	none
S. dextrinisolvens H5	T508DRAFT_01356	galactarate dehydratase	No CCBD	1e-05	none
S. dextrinisolvens H5	T508DRAFT_01357	Aldo/keto reductase	No CCBD	0	ER
S. dextrinisolvens H5	T508DRAFT_01358	DNA-binding transcriptional regulator, MarR family	No CCBD	0	possibly ER
S. dextrinisolvens H5	T508DRAFT_01359	thioredoxin	No CCBD	0	ER
S. dextrinisolvens H5	T508DRAFT_01360	Lipid A 3-O-deacylase (PagL)	No CCBD	0	ER	YES
S. dextrinisolvens H5	T508DRAFT_01361	hypothetical protein	No CCBD	0	ER
S. dextrinisolvens H5	T508DRAFT_01362	ABC-type transport system involved in Fe-S cluster assembly, permease component	No CCBD	0	none	YES
S. dextrinisolvens H5	T508DRAFT_01363	Fe-S cluster assembly ATP-binding protein	No CCBD	0.99987	none
S. dextrinisolvens H5	T508DRAFT_01364	cAMP-binding domain of CRP or a regulatory subunit of cAMP-dependent protein kinases	No CCBD	0	ER
S. dextrinisolvens H5	T508DRAFT_01365	transcriptional regulator, LacI family	No CCBD	0	none
S. dextrinisolvens H5	T508DRAFT_01366	Predicted dehydrogenase	No CCBD	0	possibly mitochondrial
S. dextrinisolvens H5	T508DRAFT_01367	Sugar phosphate isomerase/epimerase	No CCBD	6e-05	ER
S. dextrinisolvens H5	T508DRAFT_01368	ribose transport system substrate-binding protein	No CCBD	2e-05	none
S. dextrinisolvens H5	T508DRAFT_01369	ribose transport system ATP-binding protein	No CCBD	0	mitochondrial
S. dextrinisolvens H5	T508DRAFT_01370	ribose transport system permease protein	No CCBD	0.79161	none
S. dextrinisolvens H5	T508DRAFT_01370	ribose transport system permease protein	No CCBD	0.79161	none
S. dextrinisolvens H5	T508DRAFT_01371	Flagellar hook protein FlgE	No CCBD	0.00011	none
S. dextrinisolvens H5	T508DRAFT_01372	transposase, IS605 OrfB family, central region	No CCBD	0	none
S. dextrinisolvens H5	T508DRAFT_01373	PD-(D/E)XK nuclease superfamily protein	No CCBD	0.97771	none
S. dextrinisolvens H5	T508DRAFT_01374	tRNA pseudouridine55 synthase	CCBD (FIHTVIGILN) in expected region	1	none
S. dextrinisolvens H5	T508DRAFT_01375	lipid-A-disaccharide kinase	No CCBD	0	ER
S. dextrinisolvens H5	T508DRAFT_01376	3-deoxy-manno-octulosonate cytidylyltransferase (CMP-KDO synthetase)	No CCBD	0	none
S. dextrinisolvens H5	T508DRAFT_01377	peptide deformylase	No CCBD	0	none
S. dextrinisolvens H5	T508DRAFT_01378	hypothetical protein	No CCBD	0	none
S. dextrinisolvens H5	T508DRAFT_01379	RNAse T (EC 3.1.13.-)	No CCBD	0	possibly ER
S. dextrinisolvens H5	T508DRAFT_01379	RNAse T (EC 3.1.13.-)	No CCBD	0	possibly ER
S. dextrinisolvens H5	T508DRAFT_01380	hypothetical protein	No CCBD	1e-05	none
S. dextrinisolvens H5	T508DRAFT_01381	HAD-superfamily subfamily IB hydrolase, TIGR01490	No CCBD	1	none
S. dextrinisolvens H5	T508DRAFT_01382	Predicted AAA-ATPase	No CCBD	0	none
S. dextrinisolvens H5	T508DRAFT_01383	No annotation	No CCBD	0.99996	none
S. dextrinisolvens H5	T508DRAFT_01384	3-hydroxydecanoyl-[acyl-carrier-protein] dehydratase	No CCBD	0	ER
S. dextrinisolvens H5	T508DRAFT_01385	CRP/FNR family transcriptional regulator, cyclic AMP receptor protein	No CCBD	0	none
S. dextrinisolvens H5	T508DRAFT_01386	hypothetical protein	No CCBD	0.91861	none	YES
S. dextrinisolvens H5	T508DRAFT_01387	NADPH-dependent glutamate synthase beta chain	No CCBD	0	possibly ER
S. dextrinisolvens H5	T508DRAFT_01387	NADPH-dependent glutamate synthase beta chain	No CCBD	0	possibly ER
S. dextrinisolvens H5	T508DRAFT_01388	pyruvate ferredoxin oxidoreductase beta subunit	No CCBD	1	not used
S. dextrinisolvens H5	T508DRAFT_01389	pyruvate ferredoxin oxidoreductase alpha subunit	No CCBD	0	ER
S. dextrinisolvens H5	T508DRAFT_01390	pyruvate ferredoxin oxidoreductase gamma subunit	No CCBD	0.00069	none
S. dextrinisolvens H5	T508DRAFT_01391	Transcriptional regulator/sugar kinase	CCBD (LGHEISHIKN) found downstream	0	ER
S. dextrinisolvens H5	T508DRAFT_01392	Predicted transcriptional regulator	No CCBD	0	ER
S. dextrinisolvens H5	T508DRAFT_01393	MFS transporter, DHA1 family, bicyclomycin/chloramphenicol resistance protein	No CCBD	0	none
S. dextrinisolvens H5	T508DRAFT_01394	Protein-disulfide isomerase	No CCBD	0	ER
S. dextrinisolvens H5	T508DRAFT_01395	hypothetical protein	No CCBD	0.99999	none
S. dextrinisolvens H5	T508DRAFT_01396	putative multiple sugar transport system substrate-binding protein	No CCBD	0.99989	none
S. dextrinisolvens H5	T508DRAFT_01397	OmpA family protein	No CCBD	3e-05	none
S. dextrinisolvens H5	T508DRAFT_01397	OmpA family protein	No CCBD	3e-05	none
S. dextrinisolvens H5	T508DRAFT_01398	TPR repeat	No CCBD	0	none
S. dextrinisolvens H5	T508DRAFT_01399	L-fucose isomerase	No CCBD	0	not used
S. dextrinisolvens H5	T508DRAFT_01400	ammonium transporter (TC 1.A.11)	No CCBD	0	not used
S. dextrinisolvens H5	T508DRAFT_01401	nitrogen regulatory protein P-II family	No CCBD	0	none
S. dextrinisolvens H5	T508DRAFT_01402	multidrug resistance protein, MATE family	No CCBD	1e-05	none
S. dextrinisolvens H5	T508DRAFT_01403	putrescine transport system substrate-binding protein	No CCBD	0.07965	none
S. dextrinisolvens H5	T508DRAFT_01404	hypothetical protein	No CCBD	1e-05	mitochondrial
S. dextrinisolvens H5	T508DRAFT_01405	fructose-1,6-bisphosphatase-3	No CCBD	0.99997	none
S. dextrinisolvens H5	T508DRAFT_01406	formate C-acetyltransferase	No CCBD	1	none
S. dextrinisolvens H5	T508DRAFT_01407	pyruvate formate lyase activating enzyme	No CCBD	0	possibly ER
S. dextrinisolvens H5	T508DRAFT_01408	hypothetical protein	No CCBD	1e-05	none
S. dextrinisolvens H5	T508DRAFT_01409	Transposase DDE domain-containing protein	No CCBD	0	ER
S. dextrinisolvens H5	T508DRAFT_01409	Transposase DDE domain-containing protein	No CCBD	0	ER
S. dextrinisolvens H5	T508DRAFT_01410	hypothetical protein	No CCBD	0.0011	ER
S. dextrinisolvens H5	T508DRAFT_01411	Outer membrane protein (porin)	No CCBD	0	ER
S. dextrinisolvens H5	T508DRAFT_01411	Outer membrane protein (porin)	No CCBD	0	ER
S. dextrinisolvens H5	T508DRAFT_01412	1,4-alpha-glucan branching enzyme	No CCBD	1e-05	none
S. dextrinisolvens H5	T508DRAFT_01413	4-alpha-glucanotransferase	No CCBD	1e-05	none	YES
S. dextrinisolvens H5	T508DRAFT_01414	glyceraldehyde 3-phosphate dehydrogenase	No CCBD	3e-05	none
S. dextrinisolvens H5	T508DRAFT_01415	methyl-accepting chemotaxis protein	No CCBD	0.00468	none
S. dextrinisolvens H5	T508DRAFT_01416	Tir chaperone protein (CesT) family protein	No CCBD	0	ER
S. dextrinisolvens H5	T508DRAFT_01417	hypothetical protein	No CCBD	8e-05	possibly mitochondrial
S. dextrinisolvens H5	T508DRAFT_01418	Tir chaperone protein (CesT) family protein	No CCBD	0	possibly ER
S. dextrinisolvens H5	T508DRAFT_01419	hypothetical protein	No CCBD	0	ER
S. dextrinisolvens H5	T508DRAFT_01420	TRAP transporter solute receptor, TAXI family	No CCBD	0	ER
S. dextrinisolvens H5	T508DRAFT_01421	glutamate:Na+ symporter, ESS family	No CCBD	0.11383	none
S. dextrinisolvens H5	T508DRAFT_01422	Tir chaperone protein (CesT) family protein	No CCBD	0.00147	none
S. dextrinisolvens H5	T508DRAFT_01423	methyl-accepting chemotaxis protein	No CCBD	0.02682	none
S. dextrinisolvens H5	T508DRAFT_01424	ABC-type amino acid transport/signal transduction systems, periplasmic component/domain	No CCBD	0	none
S. dextrinisolvens H5	T508DRAFT_01425	monosaccharide ABC transporter substrate-binding protein, CUT2 family (TC 3.A.1.2.-)	CCBD (LYRLVDTVLN) in expected region	0	none
S. dextrinisolvens H5	T508DRAFT_01426	N-acetylneuraminate synthase (EC 2.5.1.56)	No CCBD	0.00044	not used
S. dextrinisolvens H5	T508DRAFT_01427	heat shock protein HtpX	No CCBD	0	none
S. dextrinisolvens H5	T508DRAFT_01427	heat shock protein HtpX	No CCBD	0	none
S. dextrinisolvens H5	T508DRAFT_01428	hypothetical protein	No CCBD	0	none	YES
S. dextrinisolvens H5	T508DRAFT_01428	hypothetical protein	No CCBD	0	none	YES
S. dextrinisolvens H5	T508DRAFT_01429	chorismate mutase / prephenate dehydrogenase	No CCBD	0	none
S. dextrinisolvens H5	T508DRAFT_01430	phospholipid-binding lipoprotein MlaA	No CCBD	0	none
S. dextrinisolvens H5	T508DRAFT_01431	Membrane protein involved in colicin uptake	CCBD (LGRMILKVVN) found downstream	1	none
S. dextrinisolvens H5	T508DRAFT_01432	Type III secretion system substrate exporter, FlhB-like	No CCBD	0	none
S. dextrinisolvens H5	T508DRAFT_01433	PD-(D/E)XK nuclease superfamily protein	No CCBD	1	none
S. dextrinisolvens H5	T508DRAFT_01434	hypothetical protein	CCBD (ILSRVVPIEN) found downstream	0	none
S. dextrinisolvens H5	T508DRAFT_01435	DDE superfamily endonuclease	No CCBD	0	none
S. dextrinisolvens H5	T508DRAFT_01436	hypothetical protein	No CCBD	0	ER
S. dextrinisolvens H5	T508DRAFT_01437	DNA-binding transcriptional regulator, MarR family	CCBD (MSDSIGSISN) in N-terminal region	1	none
S. dextrinisolvens H5	T508DRAFT_01438	Cupin domain-containing protein	No CCBD	0	none
S. dextrinisolvens H5	T508DRAFT_01439	Pyrimidine reductase, riboflavin biosynthesis	No CCBD	0	none
S. dextrinisolvens H5	T508DRAFT_01440	No annotation	No CCBD	0	none
S. dextrinisolvens H5	T508DRAFT_01441	diguanylate cyclase (GGDEF) domain-containing protein	No CCBD	0.00052	none
S. dextrinisolvens H5	T508DRAFT_01442	hypothetical protein	CCBD (LEKVVSDIVN) found downstream	1	none
S. dextrinisolvens H5	T508DRAFT_01443	polyphosphate:nucleotide phosphotransferase, PPK2 family	No CCBD	0	none
S. dextrinisolvens H5	T508DRAFT_01444	endoglucanase	No CCBD	0	none
S. dextrinisolvens H5	T508DRAFT_01445	Cellulose synthase subunit D	No CCBD	0.26774	none
S. dextrinisolvens H5	T508DRAFT_01446	Tetratricopeptide repeat-containing protein	No CCBD	0.00335	none	YES
S. dextrinisolvens H5	T508DRAFT_01447	cellulose synthase subunit	No CCBD	1	none
S. dextrinisolvens H5	T508DRAFT_01448	cellulose synthase (UDP-forming)	No CCBD	0.99696	none
S. dextrinisolvens H5	T508DRAFT_01449	cellulose synthase operon protein YhjQ	No CCBD	1	none
S. dextrinisolvens H5	T508DRAFT_01450	hypothetical protein	No CCBD	0.00022	none
S. dextrinisolvens H5	T508DRAFT_01451	cellulose synthase operon protein YhjU	No CCBD	0.99991	none
S. dextrinisolvens H5	T508DRAFT_01451	cellulose synthase operon protein YhjU	No CCBD	0.99991	none
S. dextrinisolvens H5	T508DRAFT_01452	cellulose synthase operon protein YhjU	No CCBD	0.00063	possibly ER
S. dextrinisolvens H5	T508DRAFT_01453	hypothetical protein	No CCBD	0	none
S. dextrinisolvens H5	T508DRAFT_01454	cellulose biosynthesis protein BcsE	No CCBD	1	none
S. dextrinisolvens H5	T508DRAFT_01455	Cellulose synthase operon protein C C-terminus (BCSC_C)	No CCBD	0	ER
S. dextrinisolvens H5	T508DRAFT_01456	Endo-1,4-beta-D-glucanase Y	No CCBD	1	none
S. dextrinisolvens H5	T508DRAFT_01457	cellulose synthase subunit	No CCBD	0	ER
S. dextrinisolvens H5	T508DRAFT_01458	cellulose synthase (UDP-forming)	No CCBD	0.99902	not used
S. dextrinisolvens H5	T508DRAFT_01459	Cellulose biosynthesis protein BcsQ	No CCBD	0.00415	none
S. dextrinisolvens H5	T508DRAFT_01459	Cellulose biosynthesis protein BcsQ	No CCBD	0.00415	none
S. dextrinisolvens H5	T508DRAFT_01460	hypothetical protein	No CCBD	0	not used
S. dextrinisolvens H5	T508DRAFT_01461	2-dehydro-3-deoxyphosphooctonate aldolase (KDO 8-P synthase)	No CCBD	0	possibly mitochondrial
S. dextrinisolvens H5	T508DRAFT_01462	hypothetical protein	No CCBD	0.99212	none
S. dextrinisolvens H5	T508DRAFT_01462	hypothetical protein	No CCBD	0.99212	none
S. dextrinisolvens H5	T508DRAFT_01463	hypothetical protein	No CCBD	1	none
S. dextrinisolvens H5	T508DRAFT_01464	Pyridoxamine 5'-phosphate oxidase	No CCBD	0	not used
S. dextrinisolvens H5	T508DRAFT_01465	ATP-dependent DNA helicase RecG	No CCBD	0	none
S. dextrinisolvens H5	T508DRAFT_01466	formyltetrahydrofolate deformylase	No CCBD	0.99999	none
S. dextrinisolvens H5	T508DRAFT_01467	citrate synthase	No CCBD	0	none
S. dextrinisolvens H5	T508DRAFT_01468	hypothetical protein	No CCBD	0	none
S. dextrinisolvens H5	T508DRAFT_01468	hypothetical protein	No CCBD	0	none
S. dextrinisolvens H5	T508DRAFT_01469	Tir chaperone protein (CesT) family protein	No CCBD	0	possibly mitochondrial
S. dextrinisolvens H5	T508DRAFT_01470	hypothetical protein	No CCBD	1	none
S. dextrinisolvens H5	T508DRAFT_01471	Tir chaperone protein (CesT) family protein	No CCBD	1	none
S. dextrinisolvens H5	T508DRAFT_01472	hypothetical protein	No CCBD	1	none
S. dextrinisolvens H5	T508DRAFT_01473	hypothetical protein	No CCBD	0.03741	none
S. dextrinisolvens H5	T508DRAFT_01474	hypothetical protein	No CCBD	0.08085	none
S. dextrinisolvens H5	T508DRAFT_01475	Tetratricopeptide repeat-containing protein	No CCBD	0	none
S. dextrinisolvens H5	T508DRAFT_01476	Helix-turn-helix domain of resolvase	No CCBD	0.09118	none
S. dextrinisolvens H5	T508DRAFT_01477	adenine-specific DNA-methyltransferase	No CCBD	0.00136	none
S. dextrinisolvens H5	T508DRAFT_01478	Tir chaperone protein (CesT) family protein	No CCBD	0	none
S. dextrinisolvens H5	T508DRAFT_01479	hypothetical protein	No CCBD	0	none
S. dextrinisolvens H5	T508DRAFT_01480	hypothetical protein	No CCBD	0.0423	none
S. dextrinisolvens H5	T508DRAFT_01481	TIGR04076 family protein	No CCBD	0.99768	none
S. dextrinisolvens H5	T508DRAFT_01482	Tir chaperone protein (CesT) family protein	No CCBD	0	none
S. dextrinisolvens H5	T508DRAFT_01483	hypothetical protein	No CCBD	1e-05	none
S. dextrinisolvens H5	T508DRAFT_01484	hypothetical protein	No CCBD	0.96074	possibly mitochondrial
S. dextrinisolvens H5	T508DRAFT_01485	hypothetical protein	No CCBD	0.04202	none
S. dextrinisolvens H5	T508DRAFT_01486	hypothetical protein	No CCBD	0.00011	none
S. dextrinisolvens H5	T508DRAFT_01487	Tir chaperone protein (CesT) family protein	No CCBD	0	possibly mitochondrial
S. dextrinisolvens H5	T508DRAFT_01488	GntR family transcriptional regulator, regulator for abcA and norABC	No CCBD	0	none
S. dextrinisolvens H5	T508DRAFT_01488	GntR family transcriptional regulator, regulator for abcA and norABC	No CCBD	0	none
S. dextrinisolvens H5	T508DRAFT_01489	L-lysine exporter family protein LysE/ArgO	No CCBD	0	not used
S. dextrinisolvens H5	T508DRAFT_01490	hypothetical protein	No CCBD	0	none
S. dextrinisolvens H5	T508DRAFT_01491	hypothetical protein	No CCBD	0	none
S. dextrinisolvens H5	T508DRAFT_01492	putative oligopeptide transporter, OPT family	No CCBD	0	none
S. dextrinisolvens H5	T508DRAFT_01493	putative MFS transporter, AGZA family, xanthine/uracil permease	CCBD (LDENIKKIVN) found downstream	0	not used
S. dextrinisolvens H5	T508DRAFT_01494	Arabinose efflux permease	No CCBD	0	none
S. dextrinisolvens H5	T508DRAFT_01495	RNA chaperone Hfq	No CCBD	0	none
S. dextrinisolvens H5	T508DRAFT_01496	D-beta-D-heptose 7-phosphate kinase / D-beta-D-heptose 1-phosphate adenosyltransferase	No CCBD	1	none
S. dextrinisolvens H5	T508DRAFT_01496	D-beta-D-heptose 7-phosphate kinase / D-beta-D-heptose 1-phosphate adenosyltransferase	No CCBD	1	none
S. dextrinisolvens H5	T508DRAFT_01497	arabinose-5-phosphate isomerase	No CCBD	0	none
S. dextrinisolvens H5	T508DRAFT_01498	hypothetical protein	No CCBD	0	none
S. dextrinisolvens H5	T508DRAFT_01501	preprotein translocase subunit SecA	No CCBD	0.85512	possibly ER
S. dextrinisolvens H5	T508DRAFT_01501	preprotein translocase subunit SecA	No CCBD	0.85512	possibly ER
S. dextrinisolvens H5	T508DRAFT_01500	No annotation	No CCBD	0	none	YES
S. dextrinisolvens H5	T508DRAFT_01501	No annotation	No CCBD	1	none	YES
S. dextrinisolvens H5	T508DRAFT_01502	No annotation	No CCBD	0	none
S. dextrinisolvens H5	T508DRAFT_01503	No annotation	No CCBD	0	ER
S. dextrinisolvens H5	T508DRAFT_01504	phosphatidylserine decarboxylase	No CCBD	0	possibly mitochondrial
S. dextrinisolvens H5	T508DRAFT_01505	succinate dehydrogenase subunit A	No CCBD	0	none
S. dextrinisolvens H5	T508DRAFT_01506	fumarate reductase iron-sulfur subunit	No CCBD	0	ER	YES
S. dextrinisolvens H5	T508DRAFT_01506	fumarate reductase iron-sulfur subunit	No CCBD	0	ER	YES
S. dextrinisolvens H5	T508DRAFT_01507	fumarate reductase subunit C	No CCBD	0.18881	none
S. dextrinisolvens H5	T508DRAFT_01508	succinate dehydrogenase subunit D	No CCBD	0.02201	none
S. dextrinisolvens H5	T508DRAFT_01509	pyruvate kinase	No CCBD	0	none
S. dextrinisolvens H5	T508DRAFT_01510	flagellar protein FliS	No CCBD	0	none
S. dextrinisolvens H5	T508DRAFT_01511	flagellar protein FlaG	No CCBD	0	none
S. dextrinisolvens H5	T508DRAFT_01512	hypothetical protein	No CCBD	1	none
S. dextrinisolvens H5	T508DRAFT_01513	flagellar hook-associated protein 3 FlgL	No CCBD	0	ER
S. dextrinisolvens H5	T508DRAFT_01514	flagellar hook-associated protein 1 FlgK	No CCBD	0	not used
S. dextrinisolvens H5	T508DRAFT_01515	flagellar protein FlgJ	No CCBD	0	none
S. dextrinisolvens H5	T508DRAFT_01515	flagellar protein FlgJ	No CCBD	0	none
S. dextrinisolvens H5	T508DRAFT_01515	flagellar protein FlgJ	No CCBD	0	none
S. dextrinisolvens H5	T508DRAFT_01516	sigma-54 specific transcriptional regulator, flagellar regulatory protein A	No CCBD	0	none
S. dextrinisolvens H5	T508DRAFT_01517	UDP-N-acetylglucosamine 4,6-dehydratase	No CCBD	0	ER
S. dextrinisolvens H5	T508DRAFT_01518	UDP-4-amino-4,6-dideoxy-N-acetyl-beta-L-altrosamine transaminase	No CCBD	1	none	YES
S. dextrinisolvens H5	T508DRAFT_01519	N-acylneuraminate cytidylyltransferase	No CCBD	0	none
S. dextrinisolvens H5	T508DRAFT_01520	UDP-2,4-diacetamido-2,4,6-trideoxy-beta-L-altropyranose hydrolase	No CCBD	0.99995	none
S. dextrinisolvens H5	T508DRAFT_01521	Uracil-DNA glycosylase	No CCBD	0.00217	none
S. dextrinisolvens H5	T508DRAFT_01522	Uncharacterized membrane protein, YccA/Bax inhibitor family	No CCBD	0	ER
S. dextrinisolvens H5	T508DRAFT_01523	chorismate mutase	No CCBD	0	none
S. dextrinisolvens H5	T508DRAFT_01524	hypothetical protein	No CCBD	1e-05	none
S. dextrinisolvens H5	T508DRAFT_01525	hypothetical protein	No CCBD	0.97559	none
S. dextrinisolvens H5	T508DRAFT_01526	hypothetical protein	No CCBD	0	ER
S. dextrinisolvens H5	T508DRAFT_01527	glutamate dehydrogenase (NADP) (EC 1.4.1.4)	No CCBD	0.00014	none
S. dextrinisolvens H5	T508DRAFT_01528	gluconate 5-dehydrogenase	No CCBD	0.21138	none
S. dextrinisolvens H5	T508DRAFT_01529	PD-(D/E)XK nuclease superfamily protein	No CCBD	0	none
S. dextrinisolvens H5	T508DRAFT_01530	hypothetical protein	No CCBD	0	none
S. dextrinisolvens H5	T508DRAFT_01531	dihydrodipicolinate reductase	No CCBD	0.99079	none
S. dextrinisolvens H5	T508DRAFT_01532	Ribosomal protein S18 acetylase RimI	No CCBD	3e-05	none
S. dextrinisolvens H5	T508DRAFT_01532	Ribosomal protein S18 acetylase RimI	No CCBD	3e-05	none
S. dextrinisolvens H5	T508DRAFT_01533	DNA repair protein RecN (Recombination protein N)	No CCBD	0	possibly ER
S. dextrinisolvens H5	T508DRAFT_01533	DNA repair protein RecN (Recombination protein N)	No CCBD	0	possibly ER
S. dextrinisolvens H5	T508DRAFT_01534	NAD+ kinase	CCBD (ILIGIRLVLN) found downstream	0	ER
S. dextrinisolvens H5	T508DRAFT_01535	hypothetical protein	No CCBD	0	none
S. dextrinisolvens H5	T508DRAFT_01536	ribosome-binding factor A	No CCBD	0	ER
S. dextrinisolvens H5	T508DRAFT_01537	translation initiation factor IF-2	No CCBD	0	ER
S. dextrinisolvens H5	T508DRAFT_01538	NusA antitermination factor	No CCBD	0	none
S. dextrinisolvens H5	T508DRAFT_01539	ribosome maturation factor RimP	No CCBD	0.00125	none
S. dextrinisolvens H5	T508DRAFT_01540	Membrane protein TerC, possibly involved in tellurium resistance	No CCBD	0	none
S. dextrinisolvens H5	T508DRAFT_01540	Membrane protein TerC, possibly involved in tellurium resistance	No CCBD	0	none
S. dextrinisolvens H5	T508DRAFT_01541	23S rRNA pseudouridine2605 synthase	CCBD (LDLVVNSVKN) found downstream	1	none
S. dextrinisolvens H5	T508DRAFT_01542	Cell division protein ZapA, inhibits GTPase activity of FtsZ	No CCBD	0	none
S. dextrinisolvens H5	T508DRAFT_01542	Cell division protein ZapA, inhibits GTPase activity of FtsZ	No CCBD	0	none
S. dextrinisolvens H5	T508DRAFT_01543	5-formyltetrahydrofolate cyclo-ligase	No CCBD	0	ER
S. dextrinisolvens H5	T508DRAFT_01544	protein translocase subunit secG	No CCBD	0	none
S. dextrinisolvens H5	T508DRAFT_01545	phosphoglucosamine mutase	No CCBD	0	none
S. dextrinisolvens H5	T508DRAFT_01546	dihydropteroate synthase	No CCBD	0	ER
S. dextrinisolvens H5	T508DRAFT_01547	membrane protease FtsH catalytic subunit (EC 3.4.24.-)	No CCBD	0	ER
S. dextrinisolvens H5	T508DRAFT_01548	23S rRNA Um-2552 2'-O-methyltransferase (EC 2.1.1.166)	No CCBD	0	none
S. dextrinisolvens H5	T508DRAFT_01549	RNA-binding protein	No CCBD	0.01354	possibly mitochondrial
S. dextrinisolvens H5	T508DRAFT_01550	transcription elongation factor GreA	No CCBD	0	possibly ER
S. dextrinisolvens H5	T508DRAFT_01550	transcription elongation factor GreA	No CCBD	0	possibly ER
S. dextrinisolvens H5	T508DRAFT_01551	molecular chaperone DnaJ	No CCBD	0	possibly mitochondrial
S. dextrinisolvens H5	T508DRAFT_01552	molecular chaperone DnaK	No CCBD	0	none
S. dextrinisolvens H5	T508DRAFT_01552	molecular chaperone DnaK	No CCBD	0	none
S. dextrinisolvens H5	T508DRAFT_01553	molecular chaperone GrpE	No CCBD	0	none
S. dextrinisolvens H5	T508DRAFT_01554	outer membrane protein assembly factor BamE	No CCBD	6e-05	none
S. dextrinisolvens H5	T508DRAFT_01554	outer membrane protein assembly factor BamE	No CCBD	6e-05	none
S. dextrinisolvens H5	T508DRAFT_01555	hypothetical protein	No CCBD	0	none
S. dextrinisolvens H5	T508DRAFT_01556	polyphosphate kinase	No CCBD	0	not used
S. dextrinisolvens H5	T508DRAFT_01557	hypothetical protein	No CCBD	0.99985	none
S. dextrinisolvens H5	T508DRAFT_01558	DNA recombination protein RmuC	No CCBD	0	none
S. dextrinisolvens H5	T508DRAFT_01558	DNA recombination protein RmuC	No CCBD	0	none
S. dextrinisolvens H5	T508DRAFT_01559	hypothetical protein	No CCBD	0	none
S. dextrinisolvens H5	T508DRAFT_01559	hypothetical protein	No CCBD	0	none
S. dextrinisolvens H5	T508DRAFT_01560	tRNA threonylcarbamoyladenosine biosynthesis protein TsaB	No CCBD	0	none
S. dextrinisolvens H5	T508DRAFT_01561	ATP-dependent DNA helicase DinG	No CCBD	0	possibly mitochondrial
S. dextrinisolvens H5	T508DRAFT_01562	putative protease	No CCBD	0	none
S. dextrinisolvens H5	T508DRAFT_01563	Uncharacterized conserved protein YggE, contains kinase-interacting SIMPL domain	No CCBD	0	possibly ER
S. dextrinisolvens H5	T508DRAFT_01564	dihydroxyacetone kinase DhaM subunit	No CCBD	1e-05	none
S. dextrinisolvens H5	T508DRAFT_01565	hypothetical protein	No CCBD	0	ER
S. dextrinisolvens H5	T508DRAFT_01566	histidine triad (HIT) family protein	No CCBD	5e-05	ER
S. dextrinisolvens H5	T508DRAFT_01567	hypothetical protein	No CCBD	0	none
S. dextrinisolvens H5	T508DRAFT_01568	ATP-binding cassette, subfamily F, member 3	No CCBD	0	possibly ER
S. dextrinisolvens H5	T508DRAFT_01569	manganese-dependent inorganic pyrophosphatase	No CCBD	0	not used
S. dextrinisolvens H5	T508DRAFT_01570	SSU ribosomal protein S12P methylthiotransferase (EC 2.-.-.-)	No CCBD	0	none
S. dextrinisolvens H5	T508DRAFT_01571	xanthine phosphoribosyltransferase	No CCBD	4e-05	none
S. dextrinisolvens H5	T508DRAFT_01572	xanthine permease XanP	No CCBD	0.21652	none
S. dextrinisolvens H5	T508DRAFT_01573	PD-(D/E)XK nuclease superfamily protein	No CCBD	0.99591	none
S. dextrinisolvens H5	T508DRAFT_01574	methyl-accepting chemotaxis protein	No CCBD	0	none
S. dextrinisolvens H5	T508DRAFT_01575	hypothetical protein	No CCBD	0.98941	none
S. dextrinisolvens H5	T508DRAFT_01576	ATP-dependent DNA helicase RecG	No CCBD	0.77576	none
S. dextrinisolvens H5	T508DRAFT_01577	hypothetical protein	No CCBD	0.0001	not used
S. dextrinisolvens H5	T508DRAFT_01578	hypothetical protein	No CCBD	0	none
S. dextrinisolvens H5	T508DRAFT_01579	hypothetical protein	No CCBD	9e-05	none
S. dextrinisolvens H5	T508DRAFT_01579	hypothetical protein	No CCBD	9e-05	none
S. dextrinisolvens H5	T508DRAFT_01580	Predicted AAA-ATPase	No CCBD	0.99999	none
S. dextrinisolvens H5	T508DRAFT_01581	tripeptide aminopeptidase	No CCBD	0	not used
S. dextrinisolvens H5	T508DRAFT_01582	aminobenzoyl-glutamate transport protein	No CCBD	0	possibly ER
S. dextrinisolvens H5	T508DRAFT_01583	enolase (EC 4.2.1.11)	No CCBD	0	ER
S. dextrinisolvens H5	T508DRAFT_01584	FimV C-terminal domain-containing protein	No CCBD	0.99997	none
S. dextrinisolvens H5	T508DRAFT_01584	FimV C-terminal domain-containing protein	No CCBD	0.99997	none
S. dextrinisolvens H5	T508DRAFT_01585	aspartate-semialdehyde dehydrogenase	No CCBD	0	none
S. dextrinisolvens H5	T508DRAFT_01586	hypothetical protein	No CCBD	0	ER
S. dextrinisolvens H5	T508DRAFT_01587	glucose-binding protein /galactose-binding protein	No CCBD	0.99988	none	YES
S. dextrinisolvens H5	T508DRAFT_01588	OmpA-OmpF porin, OOP family	No CCBD	0.0002	none
S. dextrinisolvens H5	T508DRAFT_01589	large subunit ribosomal protein L33	No CCBD	0	none
S. dextrinisolvens H5	T508DRAFT_01589	large subunit ribosomal protein L33	No CCBD	0	none
S. dextrinisolvens H5	T508DRAFT_01590	LSU ribosomal protein L28P	No CCBD	0	not used
S. dextrinisolvens H5	T508DRAFT_01591	Phosphopantothenate-cysteine ligase /Phosphopantothenoylcysteine decarboxylase	No CCBD	0	none
S. dextrinisolvens H5	T508DRAFT_01592	deoxyuridine 5'-triphosphate nucleotidohydrolase (EC 3.6.1.23)	No CCBD	0	possibly ER
S. dextrinisolvens H5	T508DRAFT_01593	argininosuccinate lyase / amino-acid N-acetyltransferase	No CCBD	0	none
S. dextrinisolvens H5	T508DRAFT_01594	argininosuccinate synthase	No CCBD	0	none
S. dextrinisolvens H5	T508DRAFT_01595	ornithine carbamoyltransferase	No CCBD	0	none
S. dextrinisolvens H5	T508DRAFT_01596	ADP-ribose diphosphatase	No CCBD	0	none
S. dextrinisolvens H5	T508DRAFT_01597	heat shock protein Hsp15	No CCBD	0	none
S. dextrinisolvens H5	T508DRAFT_01598	molecular chaperone Hsp33	No CCBD	0	none
S. dextrinisolvens H5	T508DRAFT_01599	glycerol kinase (EC 2.7.1.30)	CCBD (LLTLIRMIIN) found downstream	0	ER
S. dextrinisolvens H5	T508DRAFT_01600	transketolase	No CCBD	0	none
S. dextrinisolvens H5	T508DRAFT_01601	transketolase	No CCBD	0	none
S. dextrinisolvens H5	T508DRAFT_01602	L-fucose isomerase	No CCBD	0	none
S. dextrinisolvens H5	T508DRAFT_01603	PTS system, glucose-specific IIA component	No CCBD	0	ER
S. dextrinisolvens H5	T508DRAFT_01604	erythritol transport system permease protein	No CCBD	0	none
S. dextrinisolvens H5	T508DRAFT_01605	erythritol transport system ATP-binding protein	No CCBD	0.00222	none
S. dextrinisolvens H5	T508DRAFT_01606	Predicted lipoprotein	No CCBD	0	none
S. dextrinisolvens H5	T508DRAFT_01607	erythritol transport system substrate-binding protein	No CCBD	0	ER
S. dextrinisolvens H5	T508DRAFT_01608	2'-5' RNA ligase	No CCBD	1	none
S. dextrinisolvens H5	T508DRAFT_01609	AraC-type DNA-binding protein	No CCBD	0	possibly mitochondrial
S. dextrinisolvens H5	T508DRAFT_01610	D-ribose pyranase	No CCBD	0	ER
S. dextrinisolvens H5	T508DRAFT_01611	ribokinase	No CCBD	0	none
S. dextrinisolvens H5	T508DRAFT_01612	3,4-dihydroxy-2-butanone 4-phosphate synthase (EC 4.1.99.12)	No CCBD	0	ER
S. dextrinisolvens H5	T508DRAFT_01613	pimeloyl-[acyl-carrier protein] methyl ester esterase	No CCBD	0	none
S. dextrinisolvens H5	T508DRAFT_01614	hypothetical protein	No CCBD	0	ER
S. dextrinisolvens H5	T508DRAFT_01615	transcription elongation factor GreB	No CCBD	0.0003	possibly ER
S. dextrinisolvens H5	T508DRAFT_01616	phosphoenolpyruvate carboxykinase (ATP)	No CCBD	0	possibly ER
S. dextrinisolvens H5	T508DRAFT_01617	Fe/S biogenesis protein NfuA	No CCBD	0	none
S. dextrinisolvens H5	T508DRAFT_01618	hypothetical protein	No CCBD	0	ER
S. dextrinisolvens H5	T508DRAFT_01619	hypothetical protein	No CCBD	0.00193	none
S. dextrinisolvens H5	T508DRAFT_01619	hypothetical protein	No CCBD	0.00193	none
S. dextrinisolvens H5	T508DRAFT_01620	glycerol-3-phosphate dehydrogenase (NAD(P)+)	No CCBD	0	possibly mitochondrial
S. dextrinisolvens H5	T508DRAFT_01620	glycerol-3-phosphate dehydrogenase (NAD(P)+)	No CCBD	0	possibly mitochondrial
S. dextrinisolvens H5	T508DRAFT_01621	protein translocase subunit secB	No CCBD	0	none
S. dextrinisolvens H5	T508DRAFT_01622	Rhodanese-related sulfurtransferase	No CCBD	0.7102	possibly mitochondrial
S. dextrinisolvens H5	T508DRAFT_01622	Rhodanese-related sulfurtransferase	No CCBD	0.7102	possibly mitochondrial
S. dextrinisolvens H5	T508DRAFT_01623	phosphoglycerate mutase	No CCBD	1	none
S. dextrinisolvens H5	T508DRAFT_01624	Outer membrane protein (porin)	No CCBD	0	possibly ER
S. dextrinisolvens H5	T508DRAFT_01625	PD-(D/E)XK nuclease superfamily protein	No CCBD	0	none
S. dextrinisolvens H5	T508DRAFT_01626	hypothetical protein	No CCBD	0	ER
S. dextrinisolvens H5	T508DRAFT_01627	hypothetical protein	CCBD (LGAGVSCVLN) found downstream	0	ER
S. dextrinisolvens H5	T508DRAFT_01628	Predicted transport protein	No CCBD	1	ER
S. dextrinisolvens H5	T508DRAFT_01629	Rhodanese-related sulfurtransferase	No CCBD	0	possibly ER
S. dextrinisolvens H5	T508DRAFT_01630	PD-(D/E)XK nuclease superfamily protein	No CCBD	1	none
S. dextrinisolvens H5	T508DRAFT_01631	Ca2+/Na+ antiporter	No CCBD	0	ER
S. dextrinisolvens H5	T508DRAFT_01632	hypothetical protein	No CCBD	0	ER
S. dextrinisolvens H5	T508DRAFT_01633	DNA-binding transcriptional regulator, IscR family	No CCBD	1e-05	none
S. dextrinisolvens H5	T508DRAFT_01634	Transposase	No CCBD	0	none	YES
S. dextrinisolvens H5	T508DRAFT_01635	hypothetical protein	No CCBD	0	none
S. dextrinisolvens H5	T508DRAFT_01635	hypothetical protein	No CCBD	0	none
S. dextrinisolvens H5	T508DRAFT_01636	hypothetical protein	No CCBD	0.01981	none
S. dextrinisolvens H5	T508DRAFT_01637	ribose-5-phosphate isomerase	No CCBD	1	none	YES
S. dextrinisolvens H5	T508DRAFT_01638	tyrosyl-tRNA synthetase	No CCBD	0	none
S. dextrinisolvens H5	T508DRAFT_01639	anhydro-N-acetylmuramic acid kinase	No CCBD	0	ER
S. dextrinisolvens H5	T508DRAFT_01640	hypothetical protein	No CCBD	0	ER
S. dextrinisolvens H5	T508DRAFT_01641	alpha-galactosidase	No CCBD	1e-05	ER
S. dextrinisolvens H5	T508DRAFT_01642	nicotinamide-nucleotide amidase	No CCBD	0	not used
S. dextrinisolvens H5	T508DRAFT_01642	nicotinamide-nucleotide amidase	No CCBD	0	not used
S. dextrinisolvens H5	T508DRAFT_01643	hypothetical protein	No CCBD	0.99414	none
S. dextrinisolvens H5	T508DRAFT_01644	Protein of unknown function (DUF2802)	No CCBD	0	none
S. dextrinisolvens H5	T508DRAFT_01645	hypothetical protein	No CCBD	0.00476	ER
S. dextrinisolvens H5	T508DRAFT_01646	D-methionine transport system permease protein	No CCBD	1	none
S. dextrinisolvens H5	T508DRAFT_01647	D-methionine transport system ATP-binding protein	No CCBD	0	none
S. dextrinisolvens H5	T508DRAFT_01648	D-methionine transport system substrate-binding protein	No CCBD	0	none
S. dextrinisolvens H5	T508DRAFT_01649	Glycine/D-amino acid oxidase (deaminating)	No CCBD	0	none
S. dextrinisolvens H5	T508DRAFT_01650	D-methionine transport system substrate-binding protein	No CCBD	0	possibly mitochondrial
S. dextrinisolvens H5	T508DRAFT_01651	Threonine/homoserine efflux transporter RhtA	No CCBD	0	none
S. dextrinisolvens H5	T508DRAFT_01651	Threonine/homoserine efflux transporter RhtA	No CCBD	0	none
S. dextrinisolvens H5	T508DRAFT_01652	hypothetical protein	No CCBD	0	none
S. dextrinisolvens H5	T508DRAFT_01653	monosaccharide ABC transporter membrane protein, CUT2 family (TC 3.A.1.2.-)	No CCBD	0	ER	YES
S. dextrinisolvens H5	T508DRAFT_01654	monosaccharide ABC transporter ATP-binding protein, CUT2 family (TC 3.A.1.2.-)	No CCBD	0	none
S. dextrinisolvens H5	T508DRAFT_01655	ribose transport system substrate-binding protein	No CCBD	0	none
S. dextrinisolvens H5	T508DRAFT_01656	phosphatidylglycerophosphatase (EC 3.1.3.27)	No CCBD	1	none
S. dextrinisolvens H5	T508DRAFT_01657	No annotation	No CCBD	0	none
S. dextrinisolvens H5	T508DRAFT_01658	No annotation	No CCBD	0	none
S. dextrinisolvens H5	T508DRAFT_01659	putative multiple sugar transport system substrate-binding protein	No CCBD	0.10139	possibly mitochondrial
S. dextrinisolvens H5	T508DRAFT_01660	putative multiple sugar transport system ATP-binding protein	No CCBD	0.00166	ER
S. dextrinisolvens H5	T508DRAFT_01661	multiple monosaccharide ABC transporter membrane protein	CCBD (FKGKVMLIVN) in N-terminal region	0	none
S. dextrinisolvens H5	T508DRAFT_01662	xylulokinase (EC 2.7.1.17)	No CCBD	0.00017	none
S. dextrinisolvens H5	T508DRAFT_01663	transcriptional regulator, LacI family	No CCBD	0	not used
S. dextrinisolvens H5	T508DRAFT_01664	No annotation	No CCBD	0	none
S. dextrinisolvens H5	T508DRAFT_01664	No annotation	No CCBD	0	none
S. dextrinisolvens H5	T508DRAFT_01665	SSU ribosomal protein S15P	No CCBD	0	none
S. dextrinisolvens H5	T508DRAFT_01666	polyribonucleotide nucleotidyltransferase	No CCBD	0	not used
S. dextrinisolvens H5	T508DRAFT_01667	neurotransmitter:Na+ symporter, NSS family	No CCBD	0	none
S. dextrinisolvens H5	T508DRAFT_01668	neurotransmitter:Na+ symporter, NSS family	No CCBD	0	none
S. dextrinisolvens H5	T508DRAFT_01668	neurotransmitter:Na+ symporter, NSS family	No CCBD	0	none
S. dextrinisolvens H5	T508DRAFT_01669	neurotransmitter:Na+ symporter, NSS family	No CCBD	0	none
S. dextrinisolvens H5	T508DRAFT_01670	soluble lytic murein transglycosylase	No CCBD	0	none
S. dextrinisolvens H5	T508DRAFT_01671	No annotation	No CCBD	0	ER
S. dextrinisolvens H5	T508DRAFT_01672	Threonine/homoserine efflux transporter RhtA	No CCBD	0	not used
S. dextrinisolvens H5	T508DRAFT_01673	hypothetical protein	No CCBD	1e-05	ER
S. dextrinisolvens H5	T508DRAFT_01674	zinc transport system permease protein	No CCBD	0	none
S. dextrinisolvens H5	T508DRAFT_01675	zinc transport system ATP-binding protein	CCBD (LHKSVIGVLN) in expected region	0	none
S. dextrinisolvens H5	T508DRAFT_01676	zinc transport system substrate-binding protein	No CCBD	0.28874	none
S. dextrinisolvens H5	T508DRAFT_01677	hypothetical protein	No CCBD	1	none
S. dextrinisolvens H5	T508DRAFT_01678	Holliday junction endonuclease RuvC	No CCBD	0	none
S. dextrinisolvens H5	T508DRAFT_01679	Holliday junction DNA helicase subunit RuvA	No CCBD	0	none
S. dextrinisolvens H5	T508DRAFT_01680	Holliday junction DNA helicase subunit RuvB	No CCBD	0	none
S. dextrinisolvens H5	T508DRAFT_01680	Holliday junction DNA helicase subunit RuvB	No CCBD	0	none
S. dextrinisolvens H5	T508DRAFT_01681	acyl-CoA thioester hydrolase	No CCBD	0	none
S. dextrinisolvens H5	T508DRAFT_01682	biopolymer transport protein TolQ	No CCBD	0.99938	none
S. dextrinisolvens H5	T508DRAFT_01683	Cell division and transport-associated protein TolR (TC 2.C.1.2.1)	No CCBD	0.00114	none
S. dextrinisolvens H5	T508DRAFT_01684	colicin import membrane protein	No CCBD	0	ER
S. dextrinisolvens H5	T508DRAFT_01685	TolB protein	No CCBD	0	possibly ER
S. dextrinisolvens H5	T508DRAFT_01685	TolB protein	No CCBD	0	possibly ER
S. dextrinisolvens H5	T508DRAFT_01686	peptidoglycan-associated lipoprotein	No CCBD	0	none
S. dextrinisolvens H5	T508DRAFT_01687	tol-pal system protein YbgF	CCBD (LLREVLTVTN) in expected region	0.00233	none
S. dextrinisolvens H5	T508DRAFT_01688	molybdate transport system ATP-binding protein	No CCBD	0	possibly ER
S. dextrinisolvens H5	T508DRAFT_01688	molybdate transport system ATP-binding protein	No CCBD	0	possibly ER
S. dextrinisolvens H5	T508DRAFT_01689	hypothetical protein	No CCBD	0	possibly ER
S. dextrinisolvens H5	T508DRAFT_01690	No annotation	No CCBD	0.96382	ER
S. dextrinisolvens H5	T508DRAFT_01691	No annotation	No CCBD	0	none
S. dextrinisolvens H5	T508DRAFT_01692	hypothetical protein	No CCBD	0	ER
S. dextrinisolvens H5	T508DRAFT_01693	phosphinothricin acetyltransferase	No CCBD	0	ER
S. dextrinisolvens H5	T508DRAFT_01694	Nitroreductase	No CCBD	0	none
S. dextrinisolvens H5	T508DRAFT_01694	Nitroreductase	No CCBD	0	none
S. dextrinisolvens H5	T508DRAFT_01695	TIGR04076 family protein	No CCBD	0	ER
S. dextrinisolvens H5	T508DRAFT_01696	Stress responsive A/B Barrel Domain	No CCBD	0	ER
S. dextrinisolvens H5	T508DRAFT_01697	Predicted dehydrogenase	No CCBD	1	possibly mitochondrial
S. dextrinisolvens H5	T508DRAFT_01698	Phosphoglycerate dehydrogenase	No CCBD	0.00068	none
S. dextrinisolvens H5	T508DRAFT_01699	Predicted oxidoreductase	No CCBD	1	none
S. dextrinisolvens H5	T508DRAFT_01700	Acetyl esterase/lipase	No CCBD	0.05275	none
S. dextrinisolvens H5	T508DRAFT_01701	SSU ribosomal protein S21P	No CCBD	0	possibly mitochondrial
S. dextrinisolvens H5	T508DRAFT_01702	D-tyrosyl-tRNA(Tyr) deacylase	No CCBD	0	none
S. dextrinisolvens H5	T508DRAFT_01703	hypothetical protein	No CCBD	1	none
S. dextrinisolvens H5	T508DRAFT_01704	O-sialoglycoprotein endopeptidase	No CCBD	0	none
S. dextrinisolvens H5	T508DRAFT_01705	dihydroneopterin aldolase	No CCBD	9e-05	none	YES
S. dextrinisolvens H5	T508DRAFT_01706	2-amino-4-hydroxy-6-hydroxymethyldihydropteridine diphosphokinase	No CCBD	3e-05	none
S. dextrinisolvens H5	T508DRAFT_01707	undecaprenyl-diphosphatase	No CCBD	0	not used
S. dextrinisolvens H5	T508DRAFT_01708	glutathione peroxidase	No CCBD	0	not used
S. dextrinisolvens H5	T508DRAFT_01709	aspartate racemase	No CCBD	0	possibly ER
S. dextrinisolvens H5	T508DRAFT_01710	DNA polymerase III, epsilon subunit and related 3'-5' exonucleases	No CCBD	0	none
S. dextrinisolvens H5	T508DRAFT_01710	DNA polymerase III, epsilon subunit and related 3'-5' exonucleases	No CCBD	0	none
S. dextrinisolvens H5	T508DRAFT_01711	tRNA nucleotidyltransferase (CCA-adding enzyme)	No CCBD	0	not used
S. dextrinisolvens H5	T508DRAFT_01712	type II secretion system protein A	No CCBD	1	none
S. dextrinisolvens H5	T508DRAFT_01713	hypothetical protein	No CCBD	0	none
S. dextrinisolvens H5	T508DRAFT_01714	Cupin domain-containing protein	No CCBD	0	ER	YES
S. dextrinisolvens H5	T508DRAFT_01715	autoinducer 2 (AI-2) kinase	No CCBD	0	not used
S. dextrinisolvens H5	T508DRAFT_01716	DNA-binding transcriptional regulator LsrR, DeoR family	No CCBD	0	none
S. dextrinisolvens H5	T508DRAFT_01716	DNA-binding transcriptional regulator LsrR, DeoR family	No CCBD	0	none
S. dextrinisolvens H5	T508DRAFT_01716	DNA-binding transcriptional regulator LsrR, DeoR family	No CCBD	0	none
S. dextrinisolvens H5	T508DRAFT_01717	AI-2 transport system ATP-binding protein	CCBD (LAVGIRKVNN) in expected region	0	ER
S. dextrinisolvens H5	T508DRAFT_01718	AI-2 transport system permease protein	No CCBD	1	none
S. dextrinisolvens H5	T508DRAFT_01719	AI-2 transport system permease protein	No CCBD	0	none
S. dextrinisolvens H5	T508DRAFT_01720	AI-2 transport system substrate-binding protein	No CCBD	0.95563	not used
S. dextrinisolvens H5	T508DRAFT_01721	putative autoinducer-2 (AI-2) aldolase	No CCBD	1	none
S. dextrinisolvens H5	T508DRAFT_01721	putative autoinducer-2 (AI-2) aldolase	No CCBD	1	none
S. dextrinisolvens H5	T508DRAFT_01722	two-component system, chemotaxis family, response regulator CheV	No CCBD	0	none
S. dextrinisolvens H5	T508DRAFT_01722	two-component system, chemotaxis family, response regulator CheV	No CCBD	0	none
S. dextrinisolvens H5	T508DRAFT_01723	hypothetical protein	No CCBD	0.00203	not used
S. dextrinisolvens H5	T508DRAFT_01724	phosphomethylpyrimidine synthase	No CCBD	0.00023	none
S. dextrinisolvens H5	T508DRAFT_01725	No annotation	No CCBD	1	none
S. dextrinisolvens H5	T508DRAFT_01726	carbon-nitrogen hydrolase family protein	No CCBD	0.29699	not used
S. dextrinisolvens H5	T508DRAFT_01727	Uncharacterized conserved protein	No CCBD	1e-05	none
S. dextrinisolvens H5	T508DRAFT_01727	Uncharacterized conserved protein	No CCBD	1e-05	none
S. dextrinisolvens H5	T508DRAFT_01728	PD-(D/E)XK nuclease superfamily protein	No CCBD	0	not used
S. dextrinisolvens H5	T508DRAFT_01729	aspartate-semialdehyde dehydrogenase	No CCBD	0.99785	none
S. dextrinisolvens H5	T508DRAFT_01730	hypothetical protein	No CCBD	1	none
S. dextrinisolvens H5	T508DRAFT_01731	ribosomal protein S12 methylthiotransferase accessory factor	No CCBD	0	none
S. dextrinisolvens H5	T508DRAFT_01732	Outer membrane lipoprotein LolB, involved in outer membrane biogenesis	No CCBD	1	none
S. dextrinisolvens H5	T508DRAFT_01733	4-diphosphocytidyl-2-C-methyl-D-erythritol kinase	No CCBD	0	ER
S. dextrinisolvens H5	T508DRAFT_01734	ribose-phosphate pyrophosphokinase	No CCBD	0	ER
S. dextrinisolvens H5	T508DRAFT_01735	hypothetical protein	No CCBD	0.62337	none
S. dextrinisolvens H5	T508DRAFT_01736	UDP-N-acetylmuramate: L-alanyl-gamma-D-glutamyl-meso-diaminopimelate ligase	No CCBD	0	none
S. dextrinisolvens H5	T508DRAFT_01737	DNA-binding transcriptional regulator, PadR family	No CCBD	0	ER	YES
S. dextrinisolvens H5	T508DRAFT_01738	hypothetical protein	CCBD (FSNSVKHIGN) in N-terminal region	0.99975	none	YES
S. dextrinisolvens H5	T508DRAFT_01738	hypothetical protein	CCBD (FSNSVKHIGN) in N-terminal region	0.99975	none	YES
S. dextrinisolvens H5	T508DRAFT_01739	phenolic acid decarboxylase	No CCBD	0	none
S. dextrinisolvens H5	T508DRAFT_01740	thiamine biosynthesis lipoprotein	No CCBD	1e-05	none
S. dextrinisolvens H5	T508DRAFT_01740	thiamine biosynthesis lipoprotein	No CCBD	1e-05	none
S. dextrinisolvens H5	T508DRAFT_01741	hypothetical protein	No CCBD	0	ER
S. dextrinisolvens H5	T508DRAFT_01742	prolyl-tRNA synthetase	No CCBD	0.00132	none
S. dextrinisolvens H5	T508DRAFT_01743	flagellar P-ring protein precursor FlgI	No CCBD	0.93162	none
S. dextrinisolvens H5	T508DRAFT_01744	flagellar L-ring protein precursor FlgH	No CCBD	0	possibly mitochondrial
S. dextrinisolvens H5	T508DRAFT_01745	flagellar basal-body rod protein FlgG	No CCBD	0	none
S. dextrinisolvens H5	T508DRAFT_01746	flagellar basal-body rod protein FlgF	No CCBD	0	none
S. dextrinisolvens H5	T508DRAFT_01747	flagellar basal-body rod modification protein FlgD	No CCBD	0	none
S. dextrinisolvens H5	T508DRAFT_01748	hypothetical protein	No CCBD	0	ER
S. dextrinisolvens H5	T508DRAFT_01749	flagellar basal-body rod protein FlgC	No CCBD	0	ER
S. dextrinisolvens H5	T508DRAFT_01750	flagellar basal-body rod protein FlgB	No CCBD	0.0013	none
S. dextrinisolvens H5	T508DRAFT_01751	Methylase of chemotaxis methyl-accepting proteins	No CCBD	0	none	YES
S. dextrinisolvens H5	T508DRAFT_01751	Methylase of chemotaxis methyl-accepting proteins	No CCBD	0	none
S. dextrinisolvens H5	T508DRAFT_01752	flagella basal body P-ring formation protein FlgA	No CCBD	0.99997	none
S. dextrinisolvens H5	T508DRAFT_01753	anti-sigma-28 factor, FlgM family	No CCBD	0.71042	none
S. dextrinisolvens H5	T508DRAFT_01754	cobaltochelatase CobS	No CCBD	0	ER
S. dextrinisolvens H5	T508DRAFT_01755	hypothetical protein	CCBD (LFPIVGKVRN) in expected region	0	none
S. dextrinisolvens H5	T508DRAFT_01756	hypothetical protein	CCBD (IKATVVAINN) in N-terminal region	0.30478	none
[truncated: 6,796 more rows]
